# Supplementary material for: Understanding the Biostimulant Action of Vegetal-Derived Protein Hydrolysates by High-Throughput Plant Phenotyping and Metabolomics: A Case Study on Tomato
Source: Front Plant Sci. 2019 Feb 8;10:47. doi: 10.3389/fpls.2019.00047 (PMC6376207; doi:10.3389/fpls.2019.00047)
Supplement: TABLE S8 — List of compounds identified by UHPLC-ESI QTOF-MS metabolomics in tomato plants (Level 2 of COSMOS standards - http://cosmos-fp7.eu/msi.html). [file Table_8.XLSX]

## Sheet: dataset
List of compounds identified by UHPLC-ESI QTOF-MS metabolomics in tomato plants (Level 2 of COSMOS standards - http://cosmos-fp7.eu/msi.html )
	treatment	control						biostimulant A						biostimulant B						biostimulant I
	replication	repl. 1	repl. 2	repl. 3	repl. 4	repl. 5	repl. 6	repl. 1	repl. 2	repl. 3	repl. 4	repl. 5	repl. 6	repl. 1	repl. 2	repl. 3	repl. 4	repl. 5	repl. 6	repl. 1	repl. 2	repl. 3	repl. 4	repl. 5	repl. 6
Compound	file name	CTR_WW_1	CTR_WW_2	CTR_WW_3	CTR_WW_4	CTR_WW_5	CTR_WW_6	A_WW_10	A_WW_11	A_WW_12	A_WW_7	A_WW_8	A_WW_9	B_WW_13	B_WW_14	B_WW_15	B_WW_16	B_WW_17	B_WW_18	I_WW_55	I_WW_56	I_WW_57	I_WW_58	I_WW_59	I_WW_60	Retention Time	CompositeSpectrum	SMILES	InChIKey	Pubchem
homoeriodictyol		210020	222194	273675	242734	419245	399582	122954	1	157576	130460	238782	236589	121252	216558	122081	102831	207006	229926	1	153662	134201	103833	1	115635	1.395	(301.06766, 16972.928)(302.07098, 5457.026)(285.56778, 1579.9667)(284.05316, 651.005)(304.457, 635.1825)(304.9394, 566.80286)(305.0832, 728.83)(287.74255, 2000.538)(288.07492, 4810.488)(304.60406, 313.61)(306.95654, 837.92334)	COC3(C=C(C2(OC1(C=C(C=C(C=1C(C2)=O)O)[O-])))C=CC=3O)	FTODBIPDTXRIGS-ZDUSSCGKSA-M	25200448
lupanine		4877603	1416279	1965203	2042683	2659899	2680813	3048505	986974	1	4534405	2714837	2949834	3664747	2866054	2277423	3381621	3539407	764356	937864	948905	979613	904545	982424	9438484	19.0059	(249.19424, 86206.08)(250.19614, 15362.2)(251.19414, 1278.7683)(251.20708, 10535.484)(252.21324, 2488.1885)(233.19846, 3169.0928)(271.238, 4345.1)(274.19122, 26410.062)(255.60814, 5330.198)(256.1789, 5314.795)	C4(CCCC3(C1(CC(C2(CCCC(N(C1)2)=O))C[N+]34)))	JYIJIIVLEOETIQ-UHFFFAOYSA-O	3794202
2,3-dihydroxy-3-methylbutanoate		4936937	13800000	1	10800000	11400000	16800000	3746613	2811182	8843619	5377306	7013831	3010570	7129815	3859551	1531654	4478209	4526525	5698507	2173166	3779064	4402136	1772155	2892770	2263363	3.095	(121.05959, 49737.848)(151.08438, 100860.914)(152.08582, 8318.495)(153.09087, 585.5671)	CC(C)(O)C(O)C(=O)[O-]		21933884
pantetheine		2056902	3932735	1	3510131	2244391	1	1281565	748411	1970945	981175	1200404	589023	2861648	1559593	1353565	1441101	1066428	1447201	1432374	1601090	1145563	1010351	1608876	785087	4.018	(281.76746, 5373.3286)(261.82776, 567.12244)(265.1243, 2888.8)(279.9122, 8179.5127)(281.473, 2638.0784)(264.31, 4305.9893)(265.126, 1858.87)(296.16406, 39932.05)(297.16544, 6887.9126)(298.16473, 4341.9243)(278.3889, 2482.6794)(301.1171, 1494.6553)	CC(C(O)C(=O)NCCC(NCCS)=O)(C)CO	ZNXZGRMVNNHPCA-VIFPVBQESA-N	439322
schizokinen		215418	318935	266709	1	273095	1	245043	303147	207421	1	267150	311913	206837	312697	1	234802	362199	320607	1	230345	256726	276868	286211	365884	7.888	(419.18222, 45624.133)(420.18466, 8592.419)(421.1859, 447.5228)(405.17255, 415.88)(424.21, 500.63)(444.17538, 80514.95)(445.17877, 15228.435)(446.18274, 3086.5806)(426.16504, 8088.751)(427.16788, 1823.9535)	CC(=O)N(O)CCCNC(=O)CC(O)(C([O-])=O)CC(NCCCN(O)C(=O)C)=O	YILWWVUXGMGOAM-UHFFFAOYSA-M	46173220
\a jasmonoyl-phenylalanine\""		1970634	4020513	3253017	4101171	2335654	2366510	1516129	659502	2123133	1166096	1372203	630401	3010092	1555523	1606019	1713730	1029707	1401473	1314387	1316363	1	1042426	1630463	751387	5.222	(361.3192, 10730.512)(362.20886, 3338.4814)(342.193, 2592.23)(361.35327, 1658.5286)(362.8149, 3589.1023)(363.21637, 4856.415)(340.19025, 87707.26)(341.19345, 12501.75)(342.18927, 2187.3818)(379.2357, 296.96777)(357.222, 11045.333)(358.2165, 10809.26)(383.19153, 2871.901)(384.19165, 7438.978)(385.1995, 227.70999)
\(iS/i)-nicotine\""		2171390	296229	992971	292561	1	1167573	1	1050771	206418	1223089	980885	436025	278735	705226	169338	1	1	1	156379	1	142150	1	1	1	28.84	(163.12143, 25420.629)(164.12549, 2444.0728)(188.1173, 186.3)
4-prenylphlorisovalerophenone		292585	419158	1480892	334586	1753351	563647	146574	1	1158769	170380	220647	1	405288	1	1	1830570	1	273330	1	1	1	1	160115	1	10.264	(261.13858, 209.89667)(282.1627, 1912.4958)(265.153, 415.27112)(298.18896, 307.29)(278.02505, 9734.475)(279.17557, 4379.1064)(282.12228, 21259.395)	CC(=CCC1(=C(C=C(C(=C1O)C(CC(C)C)=O)O)[O-]))C	LWLGKGHHVBVDKB-UHFFFAOYSA-M	25200610
octoketide 4b		730855	836195	842182	608766	1048724	1145666	837344	602733	762126	831256	885379	759393	670203	845672	440520	708016	857626	837932	533626	694986	904021	672763	709712	718605	1.409	(318.07315, 4418.4946)(319.06937, 15785.38)(320.0727, 1403.7446)(299.05582, 17846.42)(300.05713, 5621.3926)(301.05, 265.32)(301.06754, 9515.808)(302.07098, 2912.6687)(303.0737, 2645.553)(305.00925, 427.93134)(305.0729, 400.46)(335.10248, 1718.8514)(336.1053, 853.455)(321.104, 867.2557)(341.3343, 824.30493)(343.46338, 249.624)	CC3(C=C(O)C=C2(OC(O)(CC1(=CC([O-])=CC(=O)O1))CC(=O)C2=3))	PCNFFWATXFRKOF-UHFFFAOYSA-M	44237397
\(3iS/i)-2,3-epoxy-2,3-dihydrosqualene\""		5734992	528139	1	419148	407034	386938	1	1	1	1	1	1	1	1	1	1	1	355118	307302	1	1	1	1	295342	23.463	(408.37628, 20066.48)(409.37955, 4326.948)(410.3816, 3506.13)(449.381, 191.48)(433.8704, 305.62375)(436.38226, 310.31198)
&delta;-tocopherol		1864332	1	1	1	2165602	1	1658889	1882698	1695091	1414386	1885215	1448161	1699617	2301732	2060135	1887670	1	1627836	1915226	1440266	1800293	1587920	1	1775511	15.201	(426.345, 63175.543)(427.34802, 17745.29)	CC(C)CCCC(C)CCCC(C)CCCC1(C)(CCC2(=CC(O)=CC(=C(O1)2)C))	GZIFEOYASATJEH-VHFRWLAGSA-N	92094
\27-iO/i-demethyl-rifamycin SV\""		580297	698648	1	306720	552845	1	537282	518271	1	1	501424	512981	517318	585749	528456	591858	601014	1	880115	1	1	1	930401	941526	17.103	(668.2873, 211.9575)(700.3178, 8232.841)(701.3171, 5892.3066)(702.32227, 937.7217)(684.0102, 10382.024)(685.00995, 5097.147)(686.0082, 4413.626)(687.00684, 11838.59)(688.00586, 14037.736)(688.3183, 11860.823)
oleanolate 3-&beta;-D-glucuronoside-28-glucoside		297369	609643	572993	667771	342615	377271	154019	105590	199374	1	153203	228563	527372	237502	221846	231076	174223	109460	359521	184750	408709	269893	184594	354746	19.8372	(794.0976, 1544.0209)(794.92316, 817.59875)(775.6261, 940.10803)(777.42957, 2722.11)(778.42896, 4422.755)(779.42816, 8803.551)(780.43225, 2099.1)(778.7431, 1698.826)(815.0615, 2170.0957)(815.48126, 1531.5333)(816.486, 103.16)(793.4656, 10990.22)(794.48694, 4925.13)(795.4937, 1893.41)(816.42487, 786.5408)(799.59564, 5327.0933)(800.6529, 2573.6414)(802.11615, 2337.7856)(803.626, 3139.1619)(804.4241…	CC3(C[CH]4(C2(=CC[CH]6(C1(CCC(C([CH]1CCC(C2(CCC(CC3)4C(OC5(C(C(C(C(CO)O5)O)O)O))=O)C)6C)(C)C)OC7(C(C(C([CH](C([O-])=O)O7)O)O)O))C))))C	YOSRLTNUOCHBEA-SGVKAIFKSA-M	90658901
\(6iE/i)-8-hydroxygeraniol\""		89349	1	1	1	239652	158502	252903	249004	250098	291753	290075	284181	265306	257126	226170	308897	335167	253050	285051	274512	129486	275904	244845	170749	20.662	(170.12898, 28825.246)(171.1235, 2904.2236)(172.1158, 1189.39)(155.1283, 262.955)(172.14333, 1560190.8)(173.14578, 158244.77)(174.14862, 13396.013)(154.13187, 14864.668)
anandamide		583406	1204421	1325055	1286828	834588	910987	1	192254	1	1	352379	171247	1255773	510830	345501	403666	431007	505569	399968	1	1	359491	571992	1	21.13	(348.2835, 45973.1)(349.28638, 9769.473)(350.28845, 775.4895)(330.27164, 822.7394)(331.2732, 3894.56)(351.3005, 1201.18)(332.28876, 7939.1304)(333.29184, 1092.2261)(334.2931, 1196.71)(365.3138, 1665.38)(347.3036, 2548.67)(370.2693, 18263.453)(371.2715, 6894.1934)(353.15643, 7003.8594)(355.2755, 27371.24)	CCCCCC=CCC=CCC=CCC=CCCCC(=O)NCCO	LGEQQWMQCRIYKG-DOFZRALJSA-N	5281969
monofluoromethylputrescine		439453	106516	166287	144181	1	233220	288808	449301	458986	307023	1	339067	283508	305671	1	226889	425139	1	1	598909	582760	588018	677485	451934	15.581	(113.116005, 7979.785)(112.12091, 3077.123)(131.09418, 16582.025)	C(F)C(C[N+])C[N+]	MLGYPSMVMFEFLH-UHFFFAOYSA-P	25200997
hesperidin		10700000	2755901	3187958	3195996	3517322	3497305	3235099	2797248	3051074	3074903	3100309	3151283	2951779	3193025	4017067	3242772	3381554	3729084	3267825	3112881	2919518	2973318	3187994	2740398	27.264	(610.1898, 68808.88)(611.1905, 37870.38)	CC1(OC(C(O)C(O)C(O)1)OCC2(C(O)C(O)C(O)C(O2)OC4(C=C(O)C3(C(=O)CC(OC=3C=4)C5(C=CC(OC)=C(O)C=5)))))	QUQPHWDTPGMPEX-QJBIFVCTSA-N	10621
\(20iR/i,22iR/i)-dihydroxycholesterol\""		614048	261251	366283	314784	440350	266309	251661	394206	344036	323900	381756	305940	275660	369530	571530	308200	348636	427137	545175	180800	240974	235840	1	257685	22.885	(402.84, 548.195)(421.35956, 4712.14)(424.80972, 1113.552)(438.3865, 61256.24)(439.38953, 14658.055)(440.39136, 1320.2543)(419.3769, 3109.85)(442.6688, 2362.0432)(423.31836, 15433.624)(424.32693, 8042.3223)
curcumin		762527	790511	1	908401	767539	788327	525050	506401	713671	547936	620189	419458	668757	618904	457717	668839	657998	645062	592629	618958	724699	664996	707873	694163	3.326	(351.1196, 68.45)(355.1309, 39352.69)(354.1791, 2498.8071)(355.1308, 20867.506)(386.15698, 2666.742)(368.14777, 8707.913)(369.15253, 687.49695)(370.14783, 131.10666)	COC2(C=C(C=CC(=CC(C=CC1(C=C(C(=CC=1)O)OC))=O)O)C=CC(O)=2)	ZIUSSTSXXLLKKK-KOBPDPAPSA-N	5281767
secalciferol		601426	1	329812	289998	300286	1	272346	255936	1	267011	1	1	281325	1	286891	1	1	285688	266086	1	254542	242713	256530	242148	25.905	(422.3442, 3659.6)(435.3669, 16417.025)(436.37006, 3785.445)(437.3731, 837.71)(440.3867, 401.12)	C=C1(CCC(O)CC1=CC=C2(CCCC3(C)([CH](C(CCC(O)C(O)(C)C)C)CC[CH]23)))	FCKJYANJHNLEEP-QJQBGXGLSA-N	12895035
9,10-12,13-diepoxyoctadecanoate		13800000	1	1	1	14800000	17100000	13800000	12700000	10400000	12200000	8469017	11300000	11400000	18000000	14600000	14200000	14900000	11300000	195422	13200000	330843	206383	242623	223955	19.3623	(313.2239, 126.12)(295.2148, 132.94)(297.10486, 3688.2754)(298.08984, 745.0786)(311.2472, 376933.88)(312.25003, 85797.34)(313.25305, 9522.075)(314.25418, 642.1277)(334.21353, 4667.04)(318.49692, 200928.55)(319.49698, 28747.14)(321.03775, 6166.252)	CCCCCC2(OC(CC1(OC(CCCCCCCC(=O)[O-])1))2)	LAIUZQCFIABNDP-UHFFFAOYSA-M	20975723
\L-ierythro/i-5,6,7,8-tetrahydrobiopterin\""		2128100	298743	281848	271953	295213	302574	258631	256120	224321	228439	246784	266887	287511	243257	303001	246671	258585	281956	276105	264008	229261	234665	247620	216481	20.229	(244.1248, 9157.976)(223.10645, 10583.635)(224.11009, 797.5629)(225.1039, 374.28)(243.1281, 216.40332)(260.15747, 19440.969)(244.00304, 252.20999)
1-18:1-2-18:1-phosphatidylethanolamine		11900000	4477803	2532767	1	2357451	2781343	1257403	1	2000096	1567134	1	1	1773346	1956242	2156118	3073456	1429443	2719709	1849452	1937965	2248008	2600881	1113428	1626200	29.047	(743.5449, 5111.189)(726.5335, 1652.47)(727.5492, 199.07)(730.5463, 15893.12)(731.5479, 7121.43)(744.5569, 19257.639)(745.5645, 7974.178)(746.5712, 2405.7808)(747.58124, 447.0933)(748.558, 56.6)(730.4412, 5209.248)(732.3963, 8953.414)(730.5446, 7431.5)(732.5542, 12202.09)(761.58997, 12483.17)(762.5917, 3490.0337)(763.5997, 1005.8317)(764.6069, 99.68)(745.32495, 8010.1396)(746.91766, 4389.3066)(74…	CCCCCCCCC=CCCCCCCCC(OCC(OC(=O)CCCCCCCC=CCCCCCCCC)COP(OCC[N+])([O-])=O)=O	MWRBNPKJOOWZPW-NYVOMTAGSA-N	44251425
1-(3-aminopropyl)-4-aminobutanal		976075	1167224	1215558	1	1	1555804	2431905	2931161	1	4068879	2736234	2612902	2333521	2959167	1629047	1	1	1	2838236	3247511	1	3285863	3551860	1	20.662	(151.15738, 606.2414)(169.13205, 43247.99)(151.1209, 7679.9688)	C(CC[N+])[N+]CCCC=O	JNZUMEMWAPJNLC-UHFFFAOYSA-P	25203056
mycinamicin III		462115	1	939479	807611	830529	889947	336085	421580	696545	236719	249088	330337	1175690	376675	1	1	384751	315965	1	1691391	2118120	458292	2600083	1	20.924	(683.59717, 2429.9993)(684.92334, 726.1888)(687.4364, 1532.36)(664.405, 9335.945)(665.4102, 4728.5225)(666.42096, 764.7063)(686.43335, 896.7234)(685.4344, 356.84)(687.4353, 2310.64)(688.4417, 255.23)(689.433, 2225.44)(665.4184, 4111.563)(666.4232, 1092.3967)(667.42566, 200.65001)(700.8545, 1859.7168)(701.4528, 1397.5734)(683.3226, 980.26624)(686.1171, 2362.19)(706.0132, 565.412)(707.01764, 182.38…	CCC1(C(C=CC=CC(C(C)CC(C)C(C(C=CC(=O)O1)C)OC2(C(C(CC(C)O2)[N+](C)C)O))=O)COC3(C(C(C(C(C)O3)O)O)OC))	FPIDCOOKEJFXFI-WKUFBULYSA-O	56927792
3-oxo-2-(cis-2'-pentenyl)-cyclopentane-1-(3-oxohexanoyl)-CoA		472798	1	606750	704379	659283	456864	515032	549436	530869	515560	514885	415932	592918	551664	621303	566731	522388	533758	491450	510622	525054	571318	564752	481858	28.452	(1014.2497, 15874.965)(1015.2521, 3942.065)(1043.2695, 16557.475)(1044.2725, 4661.778)	CCC=CCC1(C(CCC(=O)1)CCCC(=O)CC(SCCNC(=O)CCNC(=O)C(O)C(C)(C)COP(=O)(OP(=O)(OCC2(C(OP([O-])(=O)[O-])C(O)C(O2)N4(C3(=C(C(N)=NC=N3)N=C4))))[O-])[O-])=O)	ADGIRVMSHGGGHU-AZVXSVFWSA-J	126961124
\3,7,3',4'-tetramethylquercetin 2'-iO/i-&beta;-iD/i-glucoside\""		1503566	465761	586801	604034	689326	666474	658950	573225	621925	619071	684445	645951	647488	742379	856521	661534	742922	757193	678336	582918	625654	548815	653855	618334	26.346	(519.1448, 989.0)(520.1463, 625.48)(538.17035, 8226.129)(539.1703, 2279.9124)(540.16876, 392.37338)(536.17194, 26311.596)(537.17267, 12398.806)
\gibberellin Asub13/sub\""		519603	1	1	1	1	1	500200	502483	1	610150	358237	557559	1	640900	291688	1	351251	304755	240751	322857	1	309177	1	284535	2.97	(357.13058, 9133.674)(358.13257, 847.972)(380.16733, 3420.9883)(363.15228, 705.82776)(396.18158, 2063.545)(378.17847, 1749.9988)(399.72208, 457.92917)(400.13678, 1679.324)(381.1268, 21368.174)(382.12363, 29700.904)(383.12695, 3396.0542)
\5-methylthiopentylhydroximoyl-cysteinylglycine\""		571829	1	656165	562067	352963	484797	493941	567901	550865	321751	421951	528977	485583	491337	573873	433852	893988	659461	801280	1397905	865419	1247980	1289208	1354509	2.519	(306.0907, 85.81)(324.1049, 12620.961)(325.1103, 1082.3827)(326.10477, 574.935)(307.0926, 502.96802)(346.1262, 253.33)(328.11847, 1285.3326)(348.07938, 5749.886)(330.0691, 7011.5405)(331.07227, 664.70245)
L-dihydrophenylalanine		389340	325884	326407	343668	557558	1	410652	332983	339859	456814	302966	323999	471612	389646	1	371215	489775	391134	1	415958	1	347720	319072	1	15.579	(172.1071, 2138.449)(170.1074, 4035.8835)(171.11105, 1994.3624)(153.09995, 1174.5448)(188.13792, 106975.164)(189.14, 14952.726)(167.11629, 15171.847)(175.08365, 37971.64)(177.0846, 133.49)	C(=O)(O)C(N)CC1(C=CCC=C1)	IZKPUUZAGQLNCR-UHFFFAOYSA-N	27662
a 3-isopropenyl-6-oxoheptanoate		17800000	94700000	35800000	41200000	42300000	64400000	42200000	29100000	41900000	39900000	40700000	11600000	78100000	31300000	1	39500000	25800000	68600000	54100000	22800000	46900000	25100000	28400000	52900000	4.544	(184.10652, 337.36716)(166.09612, 5252.94)(185.44548, 437.28833)(167.81625, 2812.2146)(201.13715, 13903.278)(183.12521, 3801.8638)(188.08076, 869746.94)(189.08376, 104334.9)(190.08987, 10071.865)(191.09729, 560.63336)	C=C(C)C(CCC(=O)C)CC([O-])=O	NJOIWWRMLFSDTM-UHFFFAOYSA-M
1-18:0-2-18:2-phosphatidylethanolamine		11900000	4477803	2532767	1	2357451	2781343	1257403	1	2000096	1567134	1	1	1773346	1956242	2156118	3073456	1429443	2719709	1849452	1937965	2248008	2600881	1113428	1626200	29.047	(743.5449, 5111.189)(726.5335, 1652.47)(727.5492, 199.07)(730.5463, 15893.12)(731.5479, 7121.43)(744.5569, 19257.639)(745.5645, 7974.178)(746.5712, 2405.7808)(747.58124, 447.0933)(748.558, 56.6)(730.4412, 5209.248)(732.3963, 8953.414)(730.5446, 7431.5)(732.5542, 12202.09)(761.58997, 12483.17)(762.5917, 3490.0337)(763.5997, 1005.8317)(764.6069, 99.68)(745.32495, 8010.1396)(746.91766, 4389.3066)(74…	CCCCCCCCCCCCCCCCCC(OCC(COP(OCC[N+])([O-])=O)OC(=O)CCCCCCCC=CCC=CCCCCC)=O	YDTWOEYVDRKKCR-KNERPIHHSA-N	46891778
L-aspartate 4-semialdehyde		253163	1211482	480190	578923	539264	793231	492061	342714	525107	453767	480579	1	947593	400885	263260	477872	322185	805080	649618	270789	572692	309249	336261	650673	4.548	(103.04749, 1095.784)(139.08458, 289.92374)(117.06622, 11083.264)(127.0328, 4521.7705)	[CH](=O)CC([N+])C(=O)[O-]	HOSWPDPVFBCLSY-VKHMYHEASA-N	5287708
ginsenoside Rd		236673	535270	338519	243196	486242	452104	218366	273561	138658	277488	226570	247827	281157	324746	201172	1	222659	209892	155563	115556	169336	1	103394	158079	26.309	(947.56433, 4146.954)(948.7295, 4901.526)(949.56573, 2182.4246)(931.5547, 2144.476)(932.95496, 2109.574)(934.0581, 1911.8726)(934.562, 1063.715)(948.3808, 5145.364)(949.56696, 2254.412)(953.5871, 1380.21)(932.79047, 1703.1165)(934.158, 1389.5145)(934.5617, 999.0833)(965.3061, 1638.4706)(966.5758, 2997.025)(970.6115, 213.79)(946.64606, 1176.9592)(974.63885, 444.8392)(975.12274, 581.71857)(975.5427…	CC(C)=CCCC(C)(OC1(OC(CO)C(C(O)C(O)1)O))[CH]5(CCC6(C7(C)(CC[CH]2(C(C)(CCC(C(C)(C)2)OC4(OC(CO)C(C(O)C(OC3(OC(CO)C(C(O)C(O)3)O))4)O))[CH](CC(O)[CH]56)7)))(C))	RLDVZILFNVRJTL-IWFVLDDISA-N	11679800
montanate		895760	261321	1	1	1	447998	609927	1	635493	567753	1	541594	1	1	1	1	607207	547699	551070	543473	1	640666	573465	1	25.69	(447.41168, 26600.447)(448.41537, 7047.3496)(449.41827, 520.19183)	CCCCCCCCCCCCCCCCCCCCCCCCCCCC([O-])=O	UTOPWMOLSKOLTQ-UHFFFAOYSA-M	5461029
\(2iS/i,3iS/i)-3-methyl-L-phenylalanine\""		967052	709228	833850	1042607	964782	1138827	2224965	321946	2300538	2337008	2005908	2080320	473055	2706919	2367158	674306	2328166	593440	1	2679665	2696849	2735142	2603490	3655196	9.845	(166.09605, 1069.432)(183.11046, 366.49847)(165.10028, 3047.2876)(197.12766, 28651.908)(179.11604, 9791.935)(180.11935, 441.2974)(187.0841, 6796.0625)
2-dehydro-3-deoxy-D-arabinonate		378972	1222564	1	434544	378050	596105	730734	401251	492870	566991	599785	567190	408653	515686	601598	602285	487412	1272703	1793807	634801	813571	656157	633893	1147642	2.156	(149.03308, 953.47424)(153.04892, 808.21204)(132.02979, 2224.4578)(135.03905, 3530.2197)(165.06415, 11426.218)(166.0626, 2199.11)(147.0532, 2798.5315)(175.0329, 2562.3674)	C(O)C(O)CC(=O)C(=O)[O-]	UQIGQRSJIKIPKZ-VKHMYHEASA-M	6419711
D-mannosamine		1872083	2981792	2920209	2638055	2928702	2526611	1132050	780150	2075099	1435237	1855477	919329	2335551	1361189	796149	1521014	1385505	1719225	858099	1810519	1839525	1750522	1640593	1210292	4.232	(182.09102, 1498.7645)(164.08101, 683.1711)(181.09619, 347.975)(180.11119, 35509.99)(181.11351, 3370.9834)	C(O)C1(C(O)C(O)C([N+])C(O)O1)	MSWZFWKMSRAUBD-CBPJZXOFSA-O	25203559
\linoleate-group\""		20500000	916999	678994	1124615	568116	767993	459035	671631	587649	457247	425039	443318	989374	522146	987472	489020	664014	521709	495850	266081	437445	587598	1017071	1	21.025	(264.2421, 5733.301)(246.5661, 649.71)(266.2576, 603.08)(248.2448, 1301.54)(287.23154, 123484.15)(288.2347, 21678.17)(269.22064, 2310.798)(270.2244, 2940.67)
\indol-3-yl-acetyl-imyo/i-inositol\""		1020641	1	1318958	1276326	1293424	1434915	1	216549	1	1129777	1	1207853	832488	1245422	1249123	1208004	708605	1165459	1144816	1066927	1164525	1051042	1110109	231813	16.954	(339.11948, 6375.091)(320.11185, 12522.265)(321.1088, 52113.66)(322.11017, 8020.202)(323.1122, 227.01)(339.1229, 102584.37)(340.1249, 21073.11)(337.3874, 1215.0591)(364.01874, 1990.7891)(365.0652, 5446.3486)(365.1164, 6216.85)(342.74902, 851.444)(346.77292, 6316.473)(347.1052, 6961.44)
\delphinidin 3-iO/i-rutinoside\""		625392	2023067	3542340	2645882	2032819	2297568	3177028	3628197	1349042	2764057	1352630	2695999	1323029	2328460	3499019	3244958	2391348	2719822	939493	1522561	3987176	2060291	3296888	1508771	12.781	(611.16614, 45027.246)(612.1692, 12140.336)(613.1713, 2160.3398)(633.14734, 22237.775)(634.1504, 5774.567)(635.15265, 974.1764)(636.1621, 279.992)
\iall-trans/i-4,4'-diaponeurosporene\""		2964905	1071810	968506	934061	944134	940589	846988	821607	819923	815583	818660	849965	844496	904160	899951	898570	897366	825393	815534	832875	837386	806447	816473	807171	28.848	(420.3635, 20811.598)(421.3663, 2376.0183)(422.3695, 461.11)
L-alanyl-D-glutamate		591150	556695	492019	612625	588997	767770	540386	590785	492025	453881	576301	602697	429631	657842	595523	594722	605685	584256	535636	347778	561445	365927	520901	527026	16.821	(217.08052, 6074.3237)(199.06952, 3258.842)(200.08356, 510.035)(219.09076, 9960.241)(201.08026, 6974.638)(237.1221, 12761.98)(238.1258, 1054.97)(219.1084, 66.28)(243.07997, 1568.5121)(245.08687, 526.02997)(225.06667, 10797.747)(226.06813, 246.50497)	CC([N+])C(=O)NC(CCC(=O)[O-])C(=O)[O-]	VYZAGTDAHUIRQA-CRCLSJGQSA-M	25203551
\pelargonidin-3,5-di-iO/i-&beta;-iD/i-glucoside\""		974421	661011	725832	1254000	730283	1058937	673458	1740492	1065315	712804	428633	571486	218227	1795011	1248862	869897	708476	1104191	1174657	332019	1213885	459839	484993	660542	13.811	(595.1711, 21631.43)(596.1745, 5721.856)(597.1767, 972.8134)(617.15247, 9413.323)(618.15546, 2119.091)(619.15796, 406.89502)
12-hydroxydihydrochelirubine		769604	1293509	910484	942272	1134216	1583539	991008	1414520	1093341	609501	1459630	636667	1001583	1365934	771113	921691	552159	1237529	1217166	1088426	1213246	1431465	1787665	564750	7.908	(379.10876, 35282.473)(380.1119, 4989.606)(381.11398, 163.02365)(365.11295, 807.27515)(400.1499, 4327.93)(401.27725, 277.67752)(402.14914, 1149.6072)	C2(C5(=C6(OCOC(=CC(OC)=C(C1(=CC(O)=C3(C=C4(OCOC(=CC(=C1N(C)2)3)4))))5)6)))	LEHAJESKGINQOW-UHFFFAOYSA-N	440588
7,8-dihydropterin-6-ylmethyl-4-(&beta;-D-ribofuranosyl)aminobenzene 5'-phosphate		238675	285303	348202	177143	397515	364747	484085	403562	332440	524902	521579	541405	504188	466927	397586	510496	416875	485723	366013	479992	532639	432532	500395	528072	1.52	(463.106, 146.89)(507.1151, 355.1115)(481.1201, 16828.357)(482.12335, 2387.8677)(483.1201, 1160.36)	C(NC2(C=CC(C1(OC(COP([O-])(=O)[O-])C(O)C(O)1))=CC=2))C3(CNC4(=C(N=3)C(=O)NC(N)=N4))	VNLUYZYZRAWLHI-NGFQHRJXSA-L	71296198
3,7,4'-trimethylquercetin		1901261	146509	148683	1	135713	179063	1	1	180139	1	1	119296	1	1	1	1	1	1	1	1	1	1	1	1	19.871	(327.08743, 15145.368)(328.09048, 2090.306)(329.0937, 794.5)(345.1181, 3242.97)(368.0835, 6708.57)	COC3(=CC(O)=C2(C(=O)C(=C(C1(C=C(O)C(OC)=CC=1))OC2=C3)OC))	KPCRYSMUMBNTCK-UHFFFAOYSA-N	5280682
oleate		356030	1	167689	269233	162779	201404	192215	245064	1	272619	1	156909	1	198825	219417	248733	261860	244583	321178	388309	523249	405457	401634	494694	21.032	(309.25143, 29359.365)(264.24237, 9229.539)(265.2616, 407.89)(281.2488, 7421.162)(299.2846, 1092.84)(282.2582, 4483.59)(287.2315, 80087.8)(288.23465, 14076.586)(291.24063, 11252.963)(284.13687, 815.80426)	CCCCCCCCC=CCCCCCCCC([O-])=O	ZQPPMHVWECSIRJ-KTKRTIGZSA-M	5460221
2-succinylbenzoate		231004	374694	392766	314729	412556	607798	411309	261781	260139	323036	413238	405115	310463	304474	236369	187870	393812	244091	205860	389918	206955	246115	175029	275787	1.395	(220.0384, 7887.268)(221.03546, 8201.362)(222.04013, 439.77997)(241.0765, 339.41)(243.1111, 15255.587)	C1(C=CC(C(=O)[O-])=C(C=1)C(=O)CCC(=O)[O-])	YIVWQNVQRXFZJB-UHFFFAOYSA-L	5459922
(S)-autumnaline		622402	324473	198337	1	359850	490535	543141	475228	500549	431249	418333	462865	463300	683657	730357	1	890419	662567	1	1162277	1	766687	987203	1	2.54	(375.2024, 35669.9)(376.1973, 8360.76)(377.2059, 4628.56)(356.29486, 5805.729)(357.5193, 1667.0435)(359.18622, 782.625)(375.26016, 19768.018)(376.20035, 4618.705)(377.2063, 555.56335)(362.20508, 2176.5144)(393.23157, 179.58499)(376.2228, 106.72)(382.18546, 1327.1207)(383.68365, 1773.375)(384.187, 171.41)	CN2(CCC3(=CC(OC)=C(O)C=C([CH](CCC1(C=C(O)C(OC)=C(OC)C=1))2)3))	GZUNPCNPOLOTLX-INIZCTEOSA-N	13878324
urushiol III		209918	1	683559	534169	798896	750323	1	1	494656	359192	545033	466661	357174	461890	408120	342855	438033	502329	1	260960	1	255832	324713	1	19.89	(321.2508, 2148.2732)(300.2354, 7144.3228)(319.2559, 1887.23)(320.259, 130.32286)(299.2401, 541.72)(336.28256, 10696.895)(337.28497, 3295.7793)(338.2841, 10683.31)(340.3997, 7340.244)(343.23975, 12247.825)(343.2374, 23285.53)(344.243, 27283.23)(321.21796, 10366.369)(322.21732, 615.5982)	CCCC=CCC=CCCCCCCCC1(C(=C(C=CC=1)O)O)	RMTXUPIIESNLPW-AOSYACOCSA-N	5281862
(1H-indol-3-yl)-<i>N</i>-methylmethanamine		154579	428698	449358	499660	275541	674562	1	284142	159917	282428	164070	1	1	305405	133864	204928	802271	315638	534909	232157	186467	96691	358944	1	23.674	(161.10568, 54239.28)(162.10893, 3442.4011)(181.14816, 214.33499)(185.10081, 1176.9419)	C[N+]CC1(=CNC2(C1=CC=CC=2))	BIFJNBXQXNWYOL-UHFFFAOYSA-O	7063581
\(-)-curcuquinone\""		823010	1	1	814668	1372888	552862	1	526896	479967	393024	479939	251164	983682	605443	740763	426203	667602	1052894	470640	1	660860	788273	825475	752941	8.664	(232.14482, 1794.2346)(214.13411, 7429.883)(215.13278, 760.4489)(235.69705, 21575.2)(218.81828, 8928.126)(219.1545, 20366.4)(253.1876, 537.86)(234.17722, 21146.254)(255.46834, 795.69214)(256.1439, 131.02)(237.12607, 20559.38)(238.12807, 2167.8608)(239.13684, 192.855)
DL-norvaline		2113642	1390088	1069419	1225734	1162906	987890	1009818	1026446	1116181	1095440	1126814	933853	885114	1085309	1325921	1270165	1032777	948584	952237	658520	900840	819181	694739	842657	2.083	(104.07944, 47851.918)(120.08961, 9052.899)(101.0791, 2151.18)(120.11038, 2423.517)(140.06941, 38714.2)(141.0726, 1885.671)	CCCC(C(=O)[O-])[N+]		824
6-O-methyl-N-deacetylisoipecoside aglycon		293636	1106927	807510	1	572665	654496	1	532053	1	261069	543058	728956	685504	270124	537993	276313	271078	225230	1	1	1	722891	702063	1	5.092	(358.16208, 11265.02)(359.16672, 1506.7988)(360.1744, 104.1425)(377.18726, 11588.513)(378.19028, 2079.912)(379.1866, 258.97336)(362.5822, 3047.3481)(394.21054, 3191.2896)(395.20837, 830.38995)(379.99008, 907.19006)(381.21606, 564.99664)(401.0557, 2944.3518)(402.05637, 4731.4727)(402.89224, 3277.9453)(403.1811, 3352.6099)	C=C[CH]3(C(OC=C(C(=O)OC)[CH](C[CH]2([N+]CCC1(C=C(C(O)=CC=12)OC)))3)O)	KOBLTMOWUOJKTH-ZWBYBESUSA-O	90658018
2-hydroxyhexadecanoate		632345	1	350266	1	365053	1	1	1	1	1	1	1	389769	379272	342121	365023	343782	1	1	1	1	327027	1	1	23.753	(273.2291, 2227.71)(255.2192, 226.93)(257.23566, 98.815)(289.26117, 6966.79)(290.26428, 430.81)(271.2507, 338.47)(294.55234, 211.66667)(276.2097, 187304.86)(277.2145, 22527.428)(278.2251, 947.9633)	CCCCCCCCCCCCCCC(O)C([O-])=O	JGHSBPIZNUXPLA-UHFFFAOYSA-M	22485761
S-prenyl-L-cysteine		899035	1	1	2882568	875573	937586	1147168	2092725	287835	650466	499244	973353	1678092	1	2108089	1292664	1	558382	972833	1770852	3204510	787564	1	432406	4.528	(189.08372, 99012.79)(190.08952, 9709.518)(191.0959, 251.60625)(171.07314, 1491.7211)(190.0923, 6326.78)(173.87064, 6107.6597)(176.34357, 13689.786)(177.0811, 1290.6163)(207.39857, 2847.5957)(208.1073, 422.52)	CC(C)=CCSCC([N+])C(=O)[O-]	ULHWZNASVJIOEM-ZETCQYMHSA-N	25200435
(2Z,6Z)-farnesyl diphosphate		1032758	1594913	1353855	1141812	1444272	1998363	1453470	1857944	1221850	2320794	1561150	1808418	1211439	1856091	893474	1397314	2145427	1853224	1366955	1459144	1652526	1728079	1794387	2334022	7.89	(379.10876, 37955.7)(380.11194, 5448.562)(381.11407, 231.21)(365.1124, 108.89)(365.113, 977.7038)(400.10837, 4585.4727)(401.0812, 738.54865)(401.1527, 249.17)	CC(C)=CCCC(C)=CCCC(C)=CCOP([O-])(=O)OP([O-])(=O)[O-]	VWFJDQUYCIWHTN-FBXUGWQNSA-K	45479402
4-<i>O</i>-(indol-3-ylacetyl)-&beta;-D-glucose		1020641	1	1318958	1276326	1293424	1434915	1	216549	1	1129777	1	1207853	832488	1245422	1249123	1208004	708605	1165459	1144816	1066927	1164525	1051042	1110109	231813	16.954	(339.11948, 6375.091)(320.11185, 12522.265)(321.1088, 52113.66)(322.11017, 8020.202)(323.1122, 227.01)(339.1229, 102584.37)(340.1249, 21073.11)(337.3874, 1215.0591)(364.01874, 1990.7891)(365.0652, 5446.3486)(365.1164, 6216.85)(342.74902, 851.444)(346.77292, 6316.473)(347.1052, 6961.44)	C(C3(C(OC(=O)CC1(=CNC2(C=CC=CC1=2)))C(O)C(O)C(O)O3))O	XSNPKRVRWPBMKE-JPIRQXTESA-N	91819868
neohesperidin		10700000	2755901	3187958	3195996	3517322	3497305	3235099	2797248	3051074	3074903	3100309	3151283	2951779	3193025	4017067	3242772	3381554	3729084	3267825	3112881	2919518	2973318	3187994	2740398	27.264	(610.1898, 68808.88)(611.1905, 37870.38)	CC5(OC(OC1(C(C(C(OC1OC2(C=C3(OC(CC(C(=C(C=2)O)3)=O)C4(C=C(C(=CC=4)OC)O))))CO)O)O))C(C(C5O)O)O)	ARGKVCXINMKCAZ-BKCQJFQGSA-N	91820153
quercetin 7-O-glucoside		238675	285303	348202	219400	397515	364747	484085	403562	359899	524902	521579	545348	504188	472352	397586	510496	416875	485723	366013	479992	532639	432532	500395	528072	1.52	(447.09314, 1887.99)(451.104, 4514.82)(481.12003, 15287.661)(482.12332, 2153.3755)(483.12003, 532.72833)(468.36926, 261.82877)	C(C4(OC(OC1(=CC2(OC(=C(C(C(C(=C1)O)=2)=O)[O-])C3(C=C(C(=CC=3)O)O))))C(C(C4O)O)O))O	BBFYUPYFXSSMNV-HMGRVEAOSA-M	91820114
3-aminobutanoate		2846187	4551353	2099630	2733509	2624873	3124637	3137357	4014851	2901845	3319887	2892271	2863430	2234882	3213296	3274468	2734860	2991755	3831798	5041298	3067508	3754854	3233465	3247596	4302495	2.547	(103.06284, 54745.73)(104.06591, 4469.3623)(106.075676, 9728.305)(107.07893, 1834.0059)(122.09825, 1182.415)	CC(CC(=O)[O-])[N+]	OQEBBZSWEGYTPG-UHFFFAOYSA-N	25201443
phytosphingosine 1-phosphate		3169390	6127964	1	6129631	3493604	4848694	2320036	1148152	2926348	1683310	2565959	995594	4822109	3052604	3171416	3372246	2279120	2309106	1790049	2338955	2096382	1799708	3088945	1451868	4.132	(400.2605, 2210.21)(400.2672, 1600.56)(414.2834, 801.28436)(419.24, 48932.06)(420.2413, 9383.546)(421.24313, 788.4334)(402.23645, 2609.7415)	CCCCCCCCCCCCCCC(O)C(C(COP([O-])(=O)[O-])[N+])O	AYGOSKULTISFCW-KSZLIROESA-M	57339286
an 11,13-icosadienoate		194040	1	241062	285952	1	161919	179160	147257	529865	236133	1	1	595979	171039	161445	315972	295062	306064	554160	489542	319470	271056	389769	355548	20.809	(333.10928, 1803.526)(334.9494, 9654.778)(335.2665, 9983.632)(291.262, 1694.8899)(330.30884, 1291.596)(308.26868, 12146.96)(309.26877, 1618.8679)(310.2809, 210.44)(317.2545, 6343.5366)(308.2879, 2471.51)(309.2901, 1480.4)	CCCCCCC=CC=CCCCCCCCCCC([O-])=O
\(22iR/i)-hydroxycholesterol\""		1864332	1	1	1	2165602	1	1658889	1882698	1695091	1414386	1885215	1448161	1699617	2301732	2060135	1887670	1	1627836	1915226	1440266	1800293	1587920	1	1775511	15.201	(426.345, 63175.543)(427.34802, 17745.29)
decanoate		1996804	1	8981944	9808764	5533468	6720031	1	2362082	3885527	2184151	2960658	4551769	11200000	3765128	3223078	4605146	2235245	3246372	2806124	1	4004469	2223592	3445664	2227662	4.396	(172.14308, 503214.06)(173.14545, 49166.867)(154.1318, 5424.3135)(174.15218, 4808.9844)(189.16956, 3435.066)(190.1694, 687.54)(194.12733, 13776.539)(176.11665, 54593.01)(177.12047, 23589.314)	CCCCCCCCCC(=O)[O-]	GHVNFZFCNZKVNT-UHFFFAOYSA-M	4678093
a hexose 1-phosphate		215601	324365	320088	293349	410452	522900	332986	192612	280951	298893	339183	359155	292235	316620	216507	176704	386926	237820	181340	339807	176986	225461	151585	265524	1.392	(242.01558, 37332.246)(263.04263, 6725.2773)(266.0458, 1146.61)(243.11107, 17600.396)(263.0623, 14153.968)(264.46378, 2254.49)(265.0612, 2028.42)(284.8222, 1280.293)	C(O)C1(OC(OP(=O)(O)O)C(O)C(O)C(O)1)
\cyclo-acetoacetyl-iL/i-tryptophan\""		7720821	3352995	1	2186703	5890087	2081939	8148759	8176586	3564460	9386897	5239956	9141107	1131965	10400000	4694973	1680381	5336179	4891081	4067655	5713366	3999409	5462006	3230127	4769375	2.96	(274.10736, 164.485)(256.0939, 854.2207)(254.09698, 3696.8914)(255.76466, 1162.32)(292.13702, 228.3125)(269.11716, 102967.67)(270.11844, 12121.233)(271.11984, 185.49857)
isovitexin 7-O-glucoside		974421	661011	725832	1254000	730283	1058937	673458	1740492	1065315	712804	428633	571486	218227	1795011	1248862	869897	708476	1104191	1174657	332019	1213885	459839	484993	660542	13.811	(595.1711, 21631.43)(596.1745, 5721.856)(597.1767, 972.8134)(617.15247, 9413.323)(618.15546, 2119.091)(619.15796, 406.89502)	C1(C=C(O)C=CC=1C3(=CC(=O)C4(=C(O)C(=C(OC2(OC(CO)C(O)C(O)C(O)2))C=C(O3)4)C5(OC(CO)C(O)C(O)C(O)5))))	HGUVPEBGCAVWID-KETMJRJWSA-N	441381
\cyanidin 3-iO/i-(6-iO/i-&beta;-D-glucosyl-2-iO/i-&beta;-D-xylosyl-&beta;-D-galactoside)\""		1290650	447978	477147	467055	576086	517365	481431	452056	313595	458790	348304	459361	420113	448257	553062	571676	439777	440321	405839	412878	455777	374923	462170	363782	28.869	(760.22705, 11702.573)(761.22266, 4201.249)(762.221, 914.57)
L-valine		2113642	1390088	1069419	1225734	1162906	987890	1009818	1026446	1116181	1095440	1126814	933853	885114	1085309	1325921	1270165	1032777	948584	952237	658520	900840	819181	694739	842657	2.083	(104.07944, 47851.918)(120.08961, 9052.899)(101.0791, 2151.18)(120.11038, 2423.517)(140.06941, 38714.2)(141.0726, 1885.671)	CC(C)C([N+])C([O-])=O	KZSNJWFQEVHDMF-BYPYZUCNSA-N	6971018
5&alpha;-cholesta-8-en-3-one		366782	698032	848696	601001	617823	736049	693760	1009249	299543	1167309	502577	748236	464867	611695	693356	893447	509500	618080	606241	300903	1059206	586126	850466	528108	13.605	(368.3359, 25202.518)(369.3392, 5423.34)(370.3419, 181.04333)	CC(C)CCCC([CH]4(C1(C)([CH](C2(=C(CC1)C3(C)([CH](CC2)CC(=O)CC3)))CC4)))C	RZSXSHNNQBIPTL-ZSBATXSLSA-N	44263324
vinyl acetate		2846187	4551353	2099630	2733509	2624873	3124637	3137357	4014851	2901845	3319887	2892271	2863430	2234882	3213296	3274468	2734860	2991755	3831798	5041298	3067508	3754854	3233465	3247596	4302495	2.547	(103.06284, 54745.73)(104.06591, 4469.3623)(113.0318, 245.06)	C=CCC(=O)[O-]	PVEOYINWKBTPIZ-UHFFFAOYSA-M	6971089
metyrapone		267677	447994	326471	364118	1	322497	344485	312855	424442	1	299606	1	366414	1	320648	328150	301800	444636	445176	353674	471173	431325	479749	517755	2.9	(227.11292, 7751.7476)(228.11359, 662.69885)(230.61975, 551.955)(231.41359, 9320.89)(244.34451, 4250.3623)(226.13347, 4501.698)	CC(C1(C=NC=CC=1))(C(=O)C2(C=NC=CC=2))C	FJLBFSROUSIWMA-UHFFFAOYSA-N	4174
bacimethrin		226000000	113000000	153000000	150000000	139000000	101000000	104000000	131000000	139000000	101000000	126000000	62000000	53400000	114000000	176000000	169000000	117000000	127000000	73900000	64800000	73100000	84100000	89100000	114000000	2.124	(138.06483, 9074481.0)(139.06776, 796672.7)(140.0699, 57696.207)(155.0912, 483.88)(156.0861, 373.92)(160.04637, 6317.598)	C1(N=C(N=C(N)C=1CO)OC)	ZPNHGSNYBLXGOL-UHFFFAOYSA-N	96318
\cyanidin 3-iO/i-p-coumaroylglucoside\""		772651	498100	588610	910748	540540	783033	488584	1696733	877722	522822	313350	427420	168812	1347577	1078746	628088	513081	850200	835998	258525	934216	339059	345273	473736	13.813	(595.1711, 21017.215)(596.1744, 5512.5415)(597.1767, 949.82526)
hexanoate		427000000	331000000	326000000	364000000	320000000	306000000	280000000	170000000	295000000	271000000	281000000	248000000	233000000	283000000	339000000	319000000	295000000	295000000	273000000	230000000	263000000	257000000	278000000	279000000	2.122	(116.07935, 69628.055)(117.834, 4614.037)(120.0898, 109212.54)(101.0795, 438.56)(133.1097, 4329.35)(115.0985, 64.35)(138.06473, 5339886.5)(139.0677, 450978.88)(140.07005, 29388.623)(121.05964, 35987.11)(123.06397, 80049.45)(124.06679, 4772.6646)	CCCCCC([O-])=O	FUZZWVXGSFPDMH-UHFFFAOYSA-M	4398339
6-gingerol		1445150	1	1	1	440929	1	583157	566228	496713	341065	318016	369649	1	810562	1199466	389457	854728	1	179695	399185	269705	263717	290091	247415	10.3825	(296.72702, 2136.1338)(297.1909, 79.92)(298.1929, 181.8)(276.39392, 8953.372)(281.1851, 6171.29)(298.42163, 20561.44)(300.20706, 29612.48)(277.17905, 7587.5293)(313.80258, 2313.0442)(296.21033, 22351.486)(297.21307, 4761.5747)(321.18155, 2596.057)(322.18866, 236.5)(301.66788, 6631.5674)(302.253, 1908.9166)(303.1749, 4289.012)(304.1762, 460.375)	CCCCCC(O)CC(=O)CCC1(C=C(OC)C(O)=CC=1)	NLDDIKRKFXEWBK-AWEZNQCLSA-N	442793
D-serine		229273	791036	946239	1015913	529035	658820	1	1	390706	1	224364	1	1171340	237910	1	305658	270332	292696	232767	343852	208349	1	365282	1	4.398	(105.04198, 11652.242)(106.04523, 604.9467)(126.96631, 2491.5322)(127.0841, 4316.9)(109.07386, 957.034)	C(O)C([N+])C(=O)[O-]	MTCFGRXMJLQNBG-UWTATZPHSA-N	6857549
(3Z)-phytochromobilin		742538	1702688	1383362	1488558	1539195	1542455	702769	607664	1116614	687854	887247	479093	1	1078383	391499	1033669	1049535	819526	478667	455299	533565	555885	512401	316278	5.027	(582.24316, 11352.313)(583.2468, 2111.5498)(584.24896, 418.53198)(565.97363, 829.1806)(566.4467, 948.296)(566.04706, 989.14795)(601.2877, 6738.072)(602.2899, 1204.9943)(606.84955, 1621.9609)(607.93475, 4406.1265)(608.5464, 6208.042)(609.2412, 1353.558)(589.22784, 1289.3219)(590.22675, 1064.4475)	CC=C1(C(C)C(NC1=CC4(=C(C)C(CCC([O-])=O)=C(C=C2(C(CCC([O-])=O)=C(C)C(=N2)C=C3(C(C)=C(C=C)C(=O)N3)))N4))=O)	DKMLMZVDTGOEGU-AIKFXVFZSA-L	25246013
&alpha;-ethyl-L-glutamate		1019855	1	1	4228743	5144632	5941626	979337	458944	2446183	1067309	1950183	1	5248692	1221563	1	1327044	1489816	1974018	865534	2029415	1662032	765029	1988411	930886	3.387	(176.08006, 11735.771)(177.08133, 2044.6172)(158.89073, 162.74364)(159.0731, 561.18)(175.08377, 9544.309)(192.11154, 33744.637)(193.11438, 3258.3794)(202.07724, 654.20044)(184.0701, 13730.72)	CCC([N+])(C(=O)[O-])CCC(=O)[O-]	QFYBYZLHPIALCZ-ZETCQYMHSA-M	54758658
1,5-anhydro-D-fructose		713339	882059	125358	695572	157305	366374	1	367180	438823	1	1	1	368258	222194	707242	430191	252337	405438	2248603	1	1	366955	166564	334926	1.542	(166.06259, 347.316)(145.04381, 3815.2053)(146.04507, 285.21335)(165.06415, 726.02734)(147.05287, 236.29202)(182.09085, 1760.2247)(183.09395, 305.065)(164.58397, 1476.89)(185.0423, 15472.87)(186.04611, 1002.8725)(187.04123, 1458.13)(167.25378, 1353.6345)	C(C1(C(C(C(CO1)=O)O)O))O	OCLOLUFOLJIQDC-HSUXUTPPSA-N	126517
p-hydroxymandelonitrile		916371	430554	415560	384660	360876	406250	395976	310131	343080	369546	409022	365521	385929	367191	460920	330240	413551	422507	342548	382176	307522	307924	389157	372692	28.855	(150.0545, 4599.73)(151.0507, 671.84)(167.08003, 11213.124)(168.08354, 461.3871)(149.06883, 23619.625)	C(#N)C(O)C1(=CC=C(O)C=C1)	HOOOPXDSCKBLFG-UHFFFAOYSA-N	166768
iridotrial		3459811	4401236	2124284	3778999	1	1	1241276	1903556	2746979	1019047	1029040	979552	2807512	1099217	2493877	1994369	1029848	2178611	5126443	1	912295	733189	934464	1	1.533	(182.84381, 1770.1799)(164.0834, 32435.51)(165.08546, 2419.2026)(166.08105, 2138.6401)(184.10555, 2916.2766)(166.09543, 10685.875)(167.39914, 1525.143)(202.08456, 6180.9365)(203.13605, 4740.985)(184.1235, 1157.108)(187.07422, 19377.408)(188.077, 417.6582)	CC1(CC[CH]2(C(=COC(O)[CH]12)[CH]=O))	VWIYAPDYXJYDDI-JZKKDOLYSA-N	90659211
adhyperforin		309000000	387000000	403000000	418000000	325000000	344000000	289000000	186000000	303000000	250000000	242000000	217000000	410000000	252000000	171000000	226000000	240000000	269000000	294000000	288000000	263000000	235000000	306000000	191000000	21.932	(549.3887, 608.044)(531.3764, 198305.58)(532.3927, 6621786.5)(533.3955, 2483394.8)(534.3979, 485229.78)(535.39984, 67124.445)(536.4014, 7373.8477)(572.4399, 1876.95)(554.4277, 1518.84)(574.3935, 5848.006)(575.40063, 254085.92)(557.3885, 6079.1855)(558.3873, 30762.607)(559.3919, 401019.28)(560.39557, 128896.875)	CCC(C)C(=O)C12(C(C(CC(C(C(=C1O)CC=C(C)C)=O)(C(=O)2)CC=C(C)C)CC=C(C)C)(C)CCC=C(C)C)	DHPDSOCOUJHGHE-ACJQSPJVSA-N	44427225
17-O-deacetylvindoline		589808	755839	869638	1026314	905366	983107	952386	813776	1018233	648693	841384	761316	856451	1062442	814178	697005	880327	730203	705910	924541	635452	839633	706248	750876	11.204	(415.3458, 3755.0251)(419.23236, 595.405)(397.21362, 7449.6445)(398.21945, 1540.3785)(416.22913, 4363.0107)(417.2385, 304.2685)(418.23547, 61.65)(438.0788, 667.21124)(416.32547, 508.7654)(419.00717, 266.49)(440.583, 247.91954)(441.12695, 952.6846)(441.2197, 757.32)(423.1662, 347.0217)(423.2085, 584.2)	CCC25(C=CC[N+]4(CCC1(C3(C=CC(OC)=CC(N(C)[CH]1C(C(OC)=O)(O)C(O)2)=3))[CH]45))	ZDKMPOJNYNVYLA-PEGGBQQISA-O	129320270
sitosterol		8030964	1764606	1061774	1277888	1353082	1326205	1434144	932506	1122355	1412737	1319479	1271234	1	1519884	1	1202858	1	1350100	1134942	1427891	1498397	1342466	1280775	1401164	28.847	(419.3606, 132933.88)(420.3638, 36066.473)(421.3662, 5210.6216)(422.3695, 691.67)	CCC(C(C)C)CCC(C)[CH]3(CC[CH]4([CH]2(CC=C1(CC(O)CCC(C)1[CH]2CCC(C)34))))	KZJWDPNRJALLNS-VJSFXXLFSA-N	222284
neoagarobiose		572157	1	660275	583632	1	1	493941	572235	554758	321751	1	528977	489502	499727	582046	1	954677	676395	831489	1430012	892775	1269104	1349593	1377784	2.519	(324.10486, 13544.398)(325.11017, 1081.414)(326.10477, 575.35254)(308.87146, 1341.2377)(310.10532, 1642.842)(328.1208, 2226.8823)(309.85773, 1516.4187)(310.10583, 3957.565)(346.3127, 445.7717)(346.1442, 214.32)(326.90118, 2840.2961)(327.42358, 1515.4757)(328.13562, 4162.2935)	C(O)C1(C(O)C(C(O)C(O1)O)OC3(OC2(COC(C2O)C(O)3)))		54758702
episterone		1922025	1951725	1981423	2196534	1963472	2388560	1835474	1744828	1618762	1761790	1821703	1893664	1479291	2023766	1881480	1824278	1978650	1858493	1711236	1365908	2043104	1375903	1641944	1966816	16.858	(396.33444, 2304.7148)(397.33658, 580.2628)(398.35025, 30562.336)(399.35178, 9284.473)(400.35147, 520.74634)	CC(C)C(=C)CCC(C)[CH]3(CC[CH]4(C2(=CC[CH]1(CC(=O)CCC(C)1[CH]2CCC(C)34))))	XFPWUGLDJACLNZ-GZTYTQPTSA-N	14826704
oleamide		14400000	566203	458458	856870	494870	441857	1	151314	104463	448705	111394	318188	704497	165117	266748	157301	151213	335880	321474	1	1	192298	267459	115827	21.028	(286.28235, 1804.315)(302.31454, 1179.0516)(304.25797, 85041.29)(305.26038, 17971.664)(306.26202, 1442.9839)(286.2499, 549.49)	CCCCCCCCC=CCCCCCCCC(N)=O	FATBGEAMYMYZAF-KTKRTIGZSA-N	5283387
serotonin		712907	966121	1	1193155	744815	694049	459717	275802	734045	338032	386614	269332	1	588562	558147	527087	363528	440124	513503	522114	397945	443062	630194	267802	4.111	(180.11124, 29569.87)(181.11366, 2713.2217)(159.09187, 14716.566)(160.09953, 172.755)(183.12451, 3576.9568)(161.1039, 571.64)(197.09618, 5202.8594)(197.1421, 5739.42)(202.09938, 15463.575)(203.1914, 1742.5421)(205.10675, 7009.673)	C([N+])CC1(=CNC2(C=CC(O)=CC1=2))	QZAYGJVTTNCVMB-UHFFFAOYSA-O	4048638
\ip/i-nitrophenyl-&beta;-D-xylopyranoside\""		2592547	2035830	2102821	1802109	2181036	2598221	2170808	2250171	2078677	1640675	2218780	2224369	1498712	2384167	2262830	2220484	2278065	2158567	1744239	1449110	2253977	1511135	1709686	2275845	16.833	(271.0706, 1122.52)(254.06017, 97.13181)(258.0737, 45.095)(258.07446, 73.61)(289.1012, 24925.236)(290.10208, 3402.797)(271.0909, 5406.369)
ammeline		5267124	5844808	5896604	5989548	5897853	7504545	5493398	1	5477056	4904742	5544053	5658446	4877779	6513251	6191027	5842881	6073995	5355968	5307031	4190498	5607990	4377898	5056233	5784687	16.823	(127.0481, 55832.613)(128.05106, 3501.4734)(129.04462, 2336.4756)(109.03721, 22532.508)(110.04064, 242.5848)(130.05882, 3655.261)(113.04936, 17195.053)(115.04772, 57361.527)(149.08662, 5445.148)(132.0726, 18080.809)(153.04451, 11987.406)	C1(=NC(N)=NC(N1)=O)(N)	MASBWURJQFFLOO-UHFFFAOYSA-N	12583
\(iZ/i)-[(4-hydroxyphenyl)acetaldehyde oxime]\""		467583	1	384623	451316	352576	414846	184005	215423	211103	1	1	1	184419	248797	1	168140	191214	1	1	1	1	1	1	1	9.718	(138.06429, 898.3)(137.06898, 5084.0625)(169.09666, 7034.5884)(151.08531, 1251.9574)
taraxasterol		5734992	528139	1	419148	407034	386938	1	1	1	1	1	1	1	1	1	1	1	355118	307302	1	1	1	1	295342	23.463	(408.37628, 20066.48)(409.37955, 4326.948)(410.3816, 3506.13)(449.381, 191.48)(433.8704, 305.62375)(436.38226, 310.31198)	C=C4(CCC5(C)(CCC2(C)([CH](CC[CH]1(C3(C)(CCC(O)C(C)(C)[CH](CCC(C)12)3)))[CH](C(C)4)5)))	XWMMEBCFHUKHEX-ZJJHUPNDSA-N	115250
2,7-dihydroxycadalene		414589	122057	210118	328741	136116	262491	164292	999388	1130784	1	1	142859	1	213315	551105	199224	303109	806288	113815	142331	173135	113255	197162	180250	4.97117	(215.3304, 238.36002)(234.05095, 71006.69)(235.1505, 20776.604)(214.13371, 5051.072)(215.23235, 337.06104)(216.1335, 247.92)(250.27858, 5829.3945)(233.16623, 8661.844)(253.11786, 19619.541)(254.122, 2240.3865)(255.13446, 175.94666)(235.10648, 8444.503)	CC(C2(=CC(=C(C1(=C(C=C(C(=C1)O)C)2))C)O))C	OKOXDXHTJZNGOM-UHFFFAOYSA-N	157057
\gibberellin Asub15/sub (closed lactone form)\""		717244	507851	575777	1	423767	505226	1	1	468729	1	1	1	508629	1	1	379933	1	1	1	1	1	1	1	1	5.218	(329.17355, 7094.4814)(330.1754, 752.4463)(315.1772, 47.44)(333.19095, 1118.454)(334.1931, 281.175)(317.189, 5050.31)(348.71338, 1249.1462)(350.71744, 605.63873)(352.22293, 2135.86)(331.20648, 7203.79)(332.20886, 588.955)(355.1692, 701.74)(337.16208, 878.02)(339.1674, 270.4625)
aloesin		785124	1	1	999881	412542	480270	227323	1	605817	227849	318506	1	749608	334162	403361	588852	272437	318482	292714	1	278048	1	335535	1	3.05	(399.13937, 442.9425)(380.30652, 4956.4683)(381.1268, 19677.27)(412.15405, 471.26175)(393.14542, 12145.014)(394.15005, 1158.6874)	CC3(C=C([O-])C(C1(OC(CO)C(O)C(O)C(O)1))=C2(OC(CC(=O)C)=CC(=O)C2=3))	HKIKAXXIWJHWLY-ZIIYPAMZSA-M	90659043
\kaempferol-3-rhamnoside-7-rhamnoside\""		273847	321348	238746	276188	302385	311570	238533	239896	302202	301205	626927	352088	248178	261924	290859	274733	208298	209207	238130	287367	233551	223585	148101	321708	17.093	(578.16266, 2801.748)(560.1509, 2068.7312)(579.1704, 3858.4211)(580.1601, 125.43)(579.1886, 4998.77)(604.15704, 119.155)(586.22424, 159.90077)(587.1504, 1690.9651)
&alpha;-seco-amyrin		5734992	528139	1	419148	407034	386938	1	1	1	1	1	1	1	1	1	1	1	355118	307302	1	1	1	1	295342	23.463	(408.37628, 20066.48)(409.37955, 4326.948)(410.3816, 3506.13)(449.381, 191.48)(433.8704, 305.62375)(436.38226, 310.31198)	CC3(C(C)[CH]4(C(CC[CH]2(C1(CCC(C([CH]1CC=C2C)(C)C)O)C))=C(CCC(CC3)4C)C))	BMTRRCREWLAQBX-CHJNBIAGSA-N	56927728
1-stearoyl-<i>sn</i>-glycerol 3-phosphate		2126967	1415477	1332279	1336044	1240879	1451806	1	955648	1	925050	972514	988685	1	1115076	1048860	1044610	1067350	989859	911983	783685	971972	770449	865729	950238	16.821	(436.2569, 2792.4133)(421.25366, 403.8225)(437.26428, 10083.875)(438.26782, 488.93668)(439.2586, 739.805)(421.42374, 536.96686)(423.41495, 433.1914)(424.2751, 597.3)(456.23563, 370.02936)(457.50284, 242.58199)(438.42203, 445.73734)(439.62317, 217.74666)(463.2655, 116.29)	CCCCCCCCCCCCCCCCCC(=O)OCC(O)COP(=O)([O-])[O-]	LAYXSTYJRSVXIH-HXUWFJFHSA-L	49859619
perillate		18200000	96800000	36500000	42200000	43400000	66200000	42800000	29700000	42800000	40900000	41800000	11900000	80000000	31800000	20800000	40300000	26000000	70100000	55100000	23000000	48000000	25500000	29000000	54000000	4.545	(166.09625, 5564.6553)(169.1043, 90.38)(149.0865, 5302.152)(168.89113, 924.4942)(151.0971, 90.17)(153.1024, 91.05)(183.12518, 3800.3108)(170.12714, 21459.127)(188.08075, 846195.06)(189.08374, 101537.59)(190.0899, 10032.725)(191.09734, 586.06)(170.06926, 18284.871)	C=C(C1(CCC(=CC1)C([O-])=O))C	CDSMSBUVCWHORP-UHFFFAOYSA-M	9543109
galactitol 1-phosphate		215601	324365	320088	293349	410452	522900	332986	192612	280951	298893	339183	359155	292235	316620	216507	176704	386926	237820	181340	339807	176986	225461	151585	265524	1.392	(242.01558, 37332.246)(263.04263, 6725.2773)(266.0458, 1146.61)(243.11107, 17600.396)(263.0623, 14153.968)(264.46378, 2254.49)(265.0612, 2028.42)(284.8222, 1280.293)	C(OP(=O)([O-])[O-])C(O)C(O)C(O)C(O)CO	GACTWZZMVMUKNG-DPYQTVNSSA-L	21145148
L-tryptophan		41700000	5595279	1	5130682	5451375	5243493	4825518	4588794	4512588	4448166	4715531	4937329	5045124	1	5416858	4696513	4930664	5116668	4922220	4843148	4310658	4232249	4456493	4092166	20.374	(205.0958, 129078.16)(206.09955, 15961.488)(207.10242, 762.942)(187.08397, 14620.19)(204.11226, 810.6549)(231.09084, 267.26144)(213.08061, 2810.6501)	C2(NC1(C=CC=CC=1C(CC([N+])C(=O)[O-])=2))	QIVBCDIJIAJPQS-VIFPVBQESA-N	6923516
agarobiose		572157	1	660275	583632	1	1	493941	572235	554758	321751	1	528977	489502	499727	582046	1	954677	676395	831489	1430012	892775	1269104	1349593	1377784	2.519	(324.10486, 13544.398)(325.11017, 1081.414)(326.10477, 575.35254)(308.87146, 1341.2377)(310.10532, 1642.842)(328.1208, 2226.8823)(309.85773, 1516.4187)(310.10583, 3957.565)(346.3127, 445.7717)(346.1442, 214.32)(326.90118, 2840.2961)(327.42358, 1515.4757)(328.13562, 4162.2935)	C(O)C1(C(O)C(O)C(O)C(O1)OC2(C3(COC2C(O)C(O3)O)))		54758703
1-palmitoyl-2-vernoloyl-phosphatidylcholine		132000000	172000000	167000000	179000000	127000000	135000000	119000000	73500000	125000000	98100000	95900000	86500000	178000000	102000000	75000000	93900000	96400000	107000000	121000000	117000000	107000000	92200000	124000000	75600000	22.518	(778.2463, 1074.4933)(778.0768, 1179.4)(778.5803, 2834.6)(757.0503, 46945.92)(757.5593, 39524.89)(758.5634, 12217.82)(778.29535, 734.01855)(778.5836, 746.56)(759.22107, 2587.8086)(759.3207, 1980.2974)(759.5727, 3570.15)(791.5885, 256.92)(775.66534, 418.55505)(796.5435, 2655108.2)(797.5469, 1190257.4)(798.54956, 310103.03)(799.551, 55811.176)(800.55206, 8505.147)(781.5408, 9415.43)	CCCCCCCCCCCCCCCC(=O)OCC(OC(=O)CCCCCCCC=CCC1(OC(CCCCC)1))COP(=O)([O-])OCC[N+](C)(C)C	HZKBHRZARZUXPO-JLBYXMBLSA-N	90659302
4-hydroxyglucobrassicin		227352	130701	1	754801	255202	124096	95532	136271	566563	166099	125568	1	140872	265345	313656	405187	257027	170169	362395	1	240012	347290	194773	158721	1.51	(465.04916, 798.44495)(466.0538, 229.67)(445.0394, 8628.595)(446.04218, 1016.01825)(447.03882, 962.47705)(481.08218, 2111.12)(482.08423, 462.36)(483.081, 331.71)(463.07428, 865.224)(471.02432, 341.8217)	C2(=C(C1(C(O)=CC=CC=1N2))CC(=NOS(=O)(=O)[O-])SC3(OC(CO)C(O)C(O)C(O)3))	CSMYCLLHRFFFLG-ABVFHMHLSA-M	9548896
\ient/i-7&alpha;-hydroxykaur-16-en-19-oate\""		2906633	1	1	3483880	2151437	2599142	2358935	1656956	3331046	1674954	3620688	2492674	2665037	3328785	2815486	2341564	3049465	2105447	1	2383972	1	1904749	3467683	2045913	5.552	(318.2145, 14841.131)(319.33078, 45370.375)(320.2155, 7872.6064)(301.20477, 86370.414)(302.21255, 19366.451)(303.2149, 1581.255)(300.21127, 203590.12)(301.20688, 93648.586)(317.23486, 243.45001)(340.1989, 21357.855)(341.1976, 3053.924)(342.1825, 202.74)(322.19092, 2099.6616)(323.19565, 460.756)
protopine		600361	1	909191	1	401233	1	391129	393661	514361	900509	1	1	1	697386	890725	466910	1	616165	1	728211	144754	482319	209994	408311	31.45	(336.1198, 37579.594)(337.1231, 5103.46)(358.136, 549.9325)	CN4(CC2(=C(C=CC1(OCOC=12))CC(=O)C5(C=C3(C(OCO3)=CC(CC4)=5))))	GPTFURBXHJWNHR-UHFFFAOYSA-N	4970
\menaquinol-i8/i\""		2366722	976739	1747210	2136981	1915089	1365346	1775214	1675566	1695983	1708225	1769809	1524610	2144036	2043457	1973984	2078658	1919759	1630745	1660011	1550923	1605837	1832174	1686352	1925869	25.125	(700.55963, 52910.934)(701.56055, 20567.805)(702.5586, 5488.215)(703.56396, 305.455)(743.69135, 1604.4346)(746.5845, 5405.673)(747.58826, 818.51)
hyodeoxycholate		391279	338006	1	1	1	1	625980	518018	951856	399619	1	427136	1	1	540735	1	1	642052	918761	1050795	475933	1	1	1	16.606	(373.47675, 5953.1143)(375.2804, 4247.49)(374.28186, 14588.463)(375.2829, 2378.7314)(376.28534, 215.19499)(412.32892, 559.83)(392.30923, 48210.125)(393.31265, 9439.628)(394.31503, 1187.5651)(415.2824, 1045.145)(418.2817, 285.38)(396.26392, 5901.405)(397.27512, 1324.5681)	CC([CH]3(CC[CH]4([CH]2(CC(O)[CH]1(CC(O)CCC(C)1[CH]2CCC(C)34)))))CCC(=O)[O-]	DGABKXLVXPYZII-SIBKNCMHSA-M	11870241
carboxyspermidine		3389897	1906656	1842147	4044064	2477603	4882969	1596609	3431062	1015886	2707352	1055657	1327818	1990037	2245658	2203532	3655506	2326636	1322075	1518578	988611	538008	925728	1972472	1201743	1.975	(191.16121, 2865.6362)(174.15523, 6683.2505)(192.16913, 31348.943)(193.17213, 2039.9684)(194.1642, 77.97)(214.32056, 3435.4084)(198.146, 162.075)	C([N+])CC[N+]CCCC([N+])C([O-])=O	PUDIBYZCMYMCQI-ZETCQYMHSA-P	25202094
\(iS/i)-malate\""		240712	215287	306741	398558	279116	232198	1	246990	179898	188773	1	1	1	208866	1	230612	269353	180385	1	193551	1	220270	252770	233735	1.726	(117.00372, 156.5275)(153.04857, 1786.4462)(132.02983, 6407.8467)
10-methyl-5,6,7,8-tetrahydropteroylglutamate		197899	542871	434542	442453	448034	468148	186518	162910	308338	196502	249117	1	308032	322672	1	278932	287011	210993	1	1	1	1	1	1	5.046	(457.16528, 2004.1174)(463.1968, 818.08)(475.2046, 9038.08)(481.1571, 806.16815)	CN(C1(C=CC(C(=O)NC(C(=O)[O-])CCC([O-])=O)=CC=1))CC3(CNC2(=C(C(=O)NC(N)=N2)N3))	ZHKQAQKGVKBJPP-YUZLPWPTSA-L	90658380
obtusifoliol		5734992	528139	1	419148	407034	386938	1	1	1	1	1	1	1	1	1	1	1	355118	307302	1	1	1	1	295342	23.463	(408.37628, 20066.48)(409.37955, 4326.948)(410.3816, 3506.13)(449.381, 191.48)(433.8704, 305.62375)(436.38226, 310.31198)	CC(C)C(=C)CCC(C)[CH]3(CCC4(C)(C2(CC[CH]1(C(C)C(O)CCC(C)1C=2CCC(C)34))))	MMNYKQIDRZNIKT-VSADUBDNSA-N	65252
2-aminobutanoate		2846187	4551353	2099630	2733509	2624873	3124637	3137357	4014851	2901845	3319887	2892271	2863430	2234882	3213296	3274468	2734860	2991755	3831798	5041298	3067508	3754854	3233465	3247596	4302495	2.547	(103.06284, 54745.73)(104.06591, 4469.3623)(106.075676, 9728.305)(107.07893, 1834.0059)(122.09825, 1182.415)	CCC([N+])C(=O)[O-]	QWCKQJZIFLGMSD-UHFFFAOYSA-N	517460
L-fuculose 1-phosphate		204523	324365	320088	293349	410452	522900	332986	192612	280951	298893	339183	359155	292235	302303	216507	176704	386926	229086	181340	339807	176986	225461	151585	265524	1.392	(242.01558, 37332.246)(243.11107, 17600.396)(263.0623, 14153.968)(264.63443, 2274.0842)(265.0612, 2028.42)(247.05327, 664.234)	C(O)C1(OC(OP(=O)(O)O)C(O)C(O)C(O)1)	KNYGWWDTPGSEPD-LFRDXLMFSA-L	6857414
lacinilene C		8041281	1	1	2605680	1	1	8343001	8469197	3994991	9463043	5250794	9239205	1255904	1	4865438	1865544	5429374	5169833	4468343	5589428	3897886	5422602	3208175	4521559	2.96	(246.1249, 2356.083)(247.12288, 917.7734)(228.61526, 830.98816)(249.50706, 48376.76)(250.80914, 18689.639)(251.14468, 4593.986)(232.12863, 3653.3281)(266.21985, 1420.8735)(266.45358, 1165.3157)(248.1575, 270.58)(269.11716, 102534.39)(270.9528, 2137.7766)	CC(C2(=CC(C(C1(C(=CC(=C(C=1)O)C)2))(O)C)=O))C	JLCJSBOHWRDWQW-UHFFFAOYSA-N	15599876
poriferst-7-enol		8030964	1764606	1061774	1277888	1353082	1326205	1434144	932506	1122355	1412737	1319479	1271234	1	1519884	1	1202858	1	1350100	1134942	1427891	1498397	1342466	1280775	1401164	28.847	(419.3606, 132933.88)(420.3638, 36066.473)(421.3662, 5210.6216)(422.3695, 691.67)	CCC(C(C)C)CCC(C)[CH]3(CC[CH]4(C2(=CC[CH]1(CC(O)CCC(C)1[CH]2CCC(C)34))))	YSKVBPGQYRAUQO-XCFYOIDPSA-N	5283639
salutaridine		176236	269177	234568	225884	209157	227392	168684	229152	176073	153329	219696	146432	283412	277629	191393	193634	247353	223761	162747	214288	162533	243687	200608	196737	7.186	(333.17105, 2689.7173)(332.55914, 1774.5715)(330.17346, 485.71002)(315.16663, 2886.5706)(316.16443, 3356.4521)(349.82266, 1503.505)(350.20264, 1063.71)(332.189, 144.39)(351.14246, 8090.8477)(352.14526, 1024.8134)	C[N+]3(C1(C4(C(C2(=C(C1)C=CC(=C2O)OC))(CC3)C=C(C(C=4)=O)OC)))	GVTRUVGBZQJVTF-YJYMSZOUSA-O	11860154
\(iS/i)-1-pyrroline-5-carboxylate\""		431713	1596765	697837	784069	791863	1105856	734158	540264	821076	683498	669869	277542	1328248	550989	443737	671477	493826	1211685	1160300	465454	827279	569501	618576	1043003	4.545	(115.04761, 1099.448)(130.07451, 14227.809)(112.84803, 458.87997)
\(7iR/i)-7 aminocephalosporanate\""		508846	725350	955357	467371	965166	949196	653398	310081	294465	629044	716467	697437	372207	612842	1	264394	526300	540242	1	688189	623853	355833	473166	538538	1.801	(273.05563, 14973.983)(274.0576, 2306.6401)(259.0479, 237.88364)(272.07324, 132.4025)(282.0243, 312.18)
6-hydroxy-allocryptopine		800711	791197	1	908673	768093	791990	531737	506401	714411	549663	620767	419458	668757	614792	458167	668839	658625	645062	593406	619437	724881	668365	708113	705398	3.326	(386.15698, 2667.6008)(390.1706, 76.24)(368.14737, 8993.947)(369.15225, 798.56)(368.1479, 8613.375)(369.15244, 642.223)(370.14413, 122.1125)(407.65826, 372.28464)(408.19904, 2997.55)(412.1539, 495.79782)(393.40567, 8250.538)(395.1404, 8556.49)	CN2(C(O)CC4(C=C1(C(OCO1)=CC(C(=O)CC3(C=CC(OC)=C(OC)C(C2)=3))=4)))	IILCKSYIKQRGAO-UHFFFAOYSA-N	90659124
\itrans/i-zeatin riboside monophosphate\""		607313	605907	661735	1	1	1279439	1	829760	1001970	278361	581222	856940	737604	896695	851803	845439	862988	241830	254348	700156	560246	725224	1	583489	16.983	(434.1218, 97.73)(434.5052, 251.65231)(435.11804, 668.54)(416.11172, 798.4442)(417.11206, 1479.1368)(447.1378, 6683.628)(429.12738, 8493.2)(430.12885, 909.52496)
isowighteone		2915899	1465631	1230782	943623	2351987	891717	3008015	2947512	1394276	3499748	2082924	3425063	512255	3572406	1890423	763489	2059049	1897283	1575411	2021308	1508501	1970376	1227475	1777058	2.968	(342.1233, 7143.81)(338.11707, 34675.047)(339.1201, 3614.2434)(340.12103, 109.1275)(325.1227, 70.08)	CC(C)=CCC1(C=C(C=CC(O)=1)C2(C(C3(=C(OC=2)C=C(C=C3O)[O-]))=O))	SWDSVBNAMCDHTF-UHFFFAOYSA-M	25246171
\(i22R,23R/i)-28-homocastasterone 22-O-sulfate\""		1840144	3666803	3096128	3559751	2178571	2487551	1267562	698209	1926660	881677	1374468	591288	2529590	1714742	1641529	1628604	1047424	1317643	1314404	1451578	1180297	1084000	1513670	667163	14.132	(557.31036, 1867.3912)(558.3112, 457.07196)(541.35425, 786.92847)(542.2988, 675.34)(559.11957, 522.23)(546.22986, 779.0382)(546.3179, 2869.0352)(577.3471, 103.11)(558.3463, 2200.62)(581.6878, 378.19)(562.2923, 39711.215)(563.2961, 11187.289)(564.3031, 2044.9316)(565.2872, 649.38)
(6R)-tetrahydrobiopterin		2128100	298743	281848	271953	295213	302574	258631	256120	224321	228439	246784	266887	287511	243257	303001	246671	258585	281956	276105	264008	229261	234665	247620	216481	20.229	(244.1248, 9157.976)(223.10645, 10583.635)(224.11009, 797.5629)(225.1039, 374.28)(243.1281, 216.40332)(260.15747, 19440.969)(244.00304, 252.20999)	CC(O)C(O)[CH]1(CNC2(N=C(N)NC(C(N1)=2)=O))		1125
\cyanidin-3-iO/i-rutinoside-5-iO/i-&beta;-D-glucoside\""		1697791	700731	704119	683173	869868	774221	685311	658381	551846	655399	620667	713079	602205	674035	781824	828247	646310	665417	596343	599512	675445	557365	672059	516271	28.869	(758.2238, 19888.541)(759.22906, 19367.752)(760.2265, 13147.651)(761.22266, 5020.0693)(762.22107, 1903.9706)(779.2535, 1456.1967)
fumarate		240712	215287	1	1	1	1	1	1	179898	1	1	1	1	1	1	1	1	180385	1	1	1	1	1	1	1.726	(117.00372, 156.5275)(132.02985, 5809.605)	C(C([O-])=O)=CC(=O)[O-]	VZCYOOQTPOCHFL-OWOJBTEDSA-L	5460307
(S)-3-amino-2-methylpropanoate		2846187	4551353	2099630	2733509	2624873	3124637	3137357	4014851	2901845	3319887	2892271	2863430	2234882	3213296	3274468	2734860	2991755	3831798	5041298	3067508	3754854	3233465	3247596	4302495	2.547	(103.06284, 54745.73)(104.06591, 4469.3623)(106.075676, 9728.305)(107.07893, 1834.0059)(122.09825, 1182.415)	CC(C[N+])C([O-])=O	QCHPKSFMDHPSNR-VKHMYHEASA-N	6971062
5-[[4-methoxy-3-(phenylmethoxy)phenyl]methyl]-2,4-pyrimidinediamine		331191	265055	230836	319595	264396	224793	155763	160467	199690	1	1	1	1	186451	1	163127	1	197072	177061	1	1	154069	1	168004	5.24	(336.15582, 2784.8972)(337.1592, 121.81)(318.14597, 4995.9)(339.16833, 226.22667)(321.16284, 169.855)(339.12302, 18824.305)(340.12558, 92675.11)(341.1284, 18335.977)(341.1964, 14282.39)(361.55502, 1238.1753)(362.1527, 3133.1445)(344.21408, 937.2221)(345.1442, 832.3225)	COC3(=C(OCC1(=CC=CC=C1))C=C(CC2(C(N)=NC(N)=NC=2))C=C3)	XARRNBRDTOCYPU-UHFFFAOYSA-N	11450525
\phenyllactate\""		11400000	8950475	8150298	6921213	7868399	8554004	5794510	6914752	6508183	7154624	7045338	6926478	7349874	7729929	7724715	7585848	5637786	7335810	6695075	6952331	6261522	5746495	6876045	6214303	9.622	(149.0542, 5011.8)(153.0647, 224.12)(183.08766, 52458.855)(184.09123, 3514.9314)(185.09561, 107.777)(167.0814, 51.48)(193.05934, 410.34128)
9,10,18-trihydroxystearate		37300000	20800000	29600000	32900000	30900000	40300000	39100000	52900000	45000000	35100000	37100000	34800000	35000000	35000000	39400000	34500000	37900000	44900000	62200000	40100000	38100000	46000000	45000000	54900000	23.359	(356.45474, 2056.0042)(357.953, 1945.9537)(358.2534, 2016.47)(317.25232, 2299.1477)(318.2557, 116.74)(331.24927, 2773.014)(349.28372, 1086693.5)(350.2867, 233080.2)(351.28897, 29791.078)(352.29184, 2544.1091)(335.26648, 14053.628)(336.27042, 2191.1653)(337.2743, 6391.26)(331.27087, 357.2925)	C(O)CCCCCCCC(O)C(O)CCCCCCCC(=O)[O-]	OISFHODBOQNZAG-UHFFFAOYSA-M	25200590
&alpha;-tocotrienol		1618379	2152272	2168596	1930220	2165602	1	1658889	2002519	1701897	1	1903885	1541341	1725884	2324722	2075519	1887670	1763786	1774621	1737059	1445337	1805534	1508367	1699709	1	15.201	(424.32886, 1706.2347)(425.33203, 317.67764)(426.345, 63665.082)(427.34808, 17897.24)(428.3571, 6567.2935)(429.30676, 872.6474)	CC(=CCCC(=CCCC(=CCCC1(C)(OC2(C(CC1)=C(C(=C(C=2C)C)O)C)))C)C)C	RZFHLOLGZPDCHJ-XZXLULOTSA-N	5282347
L-seryl-glycine		1653434	1798280	1	2108843	1582584	1689491	1249094	1255686	1719142	1249682	1424369	998445	1548098	1395166	1	1509716	1437190	1	1359431	1256499	1526179	1390317	1438465	1474620	3.326	(163.8168, 101.104996)(163.0689, 112.86)(148.0693, 4463.9375)(149.06868, 2186.205)(180.09744, 20552.809)(181.10057, 1472.0957)(166.0958, 124062.59)(167.09889, 11101.408)	C(O)C([N+])C(=O)NCC([O-])=O	WOUIMBGNEUWXQG-VKHMYHEASA-N	7009643
\quercetin 3-iO/i-(6\\-iO/i-feruloyl)-glucoside\""		308318	1	182015	213436	188531	1	1	172278	177786	175017	1	1	194714	179113	190481	187994	1	174738	1	1	1	190671	169663	1	27.464	(643.15686, 3742.1733)(644.16003, 623.70935)(624.1444, 6062.9053)
kaempferide		595067	664877	658994	484973	798367	894736	613000	430402	492834	567612	610808	547608	480233	577347	336741	418771	634791	588058	328200	507647	612940	496725	499708	502317	1.405	(299.05588, 27304.986)(300.05716, 9140.812)(284.05273, 1084.9285)(285.99625, 406.4331)(301.06754, 15062.496)(302.07098, 4744.1934)(303.0736, 4113.1104)(304.07455, 399.395)(303.09088, 373.886)	COC1(=CC=C(C=C1)C3(=C([O-])C(=O)C2(=C(O)C=C(O)C=C2O3)))	SQFSKOYWJBQGKQ-UHFFFAOYSA-M	25201489
\N-methylanthraniloyl-&beta;-iD/i-glucopyranose\""		148849	187266	1	349604	166945	236217	172275	1	1	1	1	1	1	1	211992	158457	156516	143199	1	1	1	153795	186930	1	15.534	(315.12436, 265.3386)(314.1279, 280.83)(296.1156, 8168.6855)(297.1168, 1030.7858)(315.14352, 202.02)(322.10574, 2991.4268)
\6-methylthiohexylhydroximoyl-glutathione\""		3435933	4986108	5196884	5106011	2883381	1	1	1	1	4452146	3621152	1	4301346	1	1276545	4894461	1	1345473	1	4154270	1	1	943148	4728579	16.988	(465.14893, 38560.24)(466.15225, 7268.4243)(467.153, 100.02)(447.13773, 5979.105)(452.1389, 2161.51)(487.1732, 33014.418)(488.17645, 6351.496)(489.17648, 337.9111)(466.1742, 377.65)(467.1694, 6901.77)
wogonin		284904	319049	339083	1	325433	417153	324799	1	1	250273	315633	1	250606	369336	351805	337450	339904	331113	1	269067	361089	264265	1	1	16.418	(269.07468, 1606.505)(302.10214, 6335.5757)(284.09076, 8508.331)	COC3(C2(=C(C(=O)C=C(C1(C=CC=CC=1))O2)C(O)=CC(O)=3))	XLTFNNCXVBYBSX-UHFFFAOYSA-N	5281703
apigenin 7-O-neohesperidoside		273847	321348	238746	276188	302385	311570	238533	239896	302202	301205	626927	352088	248178	261924	290859	274733	208298	209207	238130	287367	233551	223585	148101	321708	17.093	(578.16266, 2801.748)(560.1509, 2068.7312)(579.1704, 3858.4211)(580.1601, 125.43)(579.1886, 4998.77)(604.15704, 119.155)(586.22424, 159.90077)(587.1504, 1690.9651)	CC5(OC(OC1(C(C(C(CO)OC1OC4(C=C3(C(C(C=C(C2(=CC=C(C=C2)O))O3)=O)=C(C=4)O)))O)O))C(C(C5O)O)O)	RPMNUQRUHXIGHK-DOVNQBDMSA-N	45479322
nordihydroguaiaretate		972647	2556188	1598106	1141499	1723386	1170273	603238	428339	2298637	1034981	858720	961830	1363668	625532	243037	1	1	804186	456270	404456	464673	568301	859085	279821	12.863	(302.14944, 591.4288)(284.13855, 27139.086)(285.15268, 18835.096)(304.1651, 3971.1116)(308.176, 234.79285)(286.15387, 19308.188)(322.2826, 3265.5344)(323.3117, 3922.5005)(323.69446, 2392.0522)(303.17807, 8093.2275)(328.31467, 553.0233)	CC(CC1(C=CC(=C(C=1)O)O))C(C)CC2(C=CC(=C(C=2)O)O)	HCZKYJDFEPMADG-UHFFFAOYSA-N	4534
1-18:2-2-16:3-monogalactosyldiacylglycerol		8314753	3379675	1	2282382	6158348	4574866	1401778	2722364	1	2899545	1	2200709	1	4920758	3240576	3146031	2636974	1	1	1	1	1	1	1556939	26.663	(750.524, 862.34)(754.5321, 6148.55)(730.70135, 1119.906)(754.5415, 3413.1824)(755.53357, 3559.5176)(731.84546, 4413.98)(732.51, 465.79)(766.54553, 100808.88)(767.5485, 38189.66)(768.5517, 12064.725)(748.54047, 13597.885)(749.5367, 1476.5837)(750.53265, 431.96167)(771.5026, 11563.562)(772.509, 4533.1396)(773.5182, 1491.5774)	CCCCCC=CCC=CCCCCCCCC(OCC(COC1(OC(C(C(C1O)O)O)CO))OC(CCCCCC=CCC=CCC=CCC)=O)=O	DVRKGRMGQJLNPC-NIDYUPDJSA-N	90657314
\arachidoyl dodecanoate\""		240735	210881	205394	197325	194406	198592	169688	161642	164425	169643	171970	174546	181721	172694	181701	181525	174036	163283	159558	160763	157900	163046	161068	144605	29.099	(464.4901, 6944.6367)(465.49292, 1587.1129)
oleanolic aldehyde		36600000	60300000	62000000	64300000	41700000	46400000	37000000	18000000	40100000	26900000	26300000	21900000	63200000	27900000	15900000	24000000	26000000	31300000	37500000	36000000	30300000	24900000	41300000	18000000	21.672	(422.351, 1701.4)(424.37064, 1177.4961)(425.3737, 3523.09)(459.3994, 179.83)(441.3922, 2584.3)(445.3441, 1298748.8)(446.34647, 206915.05)(447.34842, 24883.078)(448.35056, 2053.9268)	CC3(C[CH]4(C2(=CC[CH]5(C1(CCC(C([CH]1CCC(C2(CCC(CC3)4C=O)C)5C)(C)C)O)C))))C	STHRNDDZYFUIDO-OSQDELBUSA-N	10321055
L-ethionine		1086038	1471772	393529	1618450	1540901	1813796	1204825	1521797	1418512	1	1613386	907626	1026705	1524601	1513572	1556289	1589540	1506383	1491482	1	1513389	1187385	1101382	1207934	16.82	(149.05385, 9259.685)(150.0545, 1163.8)(164.07277, 15844.429)(165.0671, 4843.74)(146.06203, 6435.8047)(147.05502, 583.7177)	CCSCCC([N+])C(=O)[O-]	GGLZPLKKBSSKCX-YFKPBYRVSA-N	6992071
paraxanthine		664704	775422	117839	631153	340573	211955	1	356282	172861	1	1	1	361145	226158	629284	404660	248348	387856	1939339	196452	1	358363	321129	325875	1.701	(185.07585, 155289.55)(166.06248, 414.1433)(165.06416, 808.5799)(168.07407, 663.2367)(182.09085, 1934.9573)(183.09395, 308.215)(185.0423, 15203.615)(187.04123, 1503.1826)	CN2(C=NC1(=C(C(N(C(N1)=O)C)=O)2))	QUNWUDVFRNGTCO-UHFFFAOYSA-N	4687
methylacrylyl-CoA		195428	1	206287	238128	263845	208457	254395	282050	310341	234829	269596	220230	214495	211896	274727	253900	167971	259139	237596	240567	219917	299371	231690	184334	26.596	(833.1177, 193.59)(858.0996, 5681.4243)(859.10297, 346.25366)(836.0871, 9409.508)(837.0906, 946.30005)	C=C(C(=O)SCCNC(=O)CCNC(=O)C(O)C(C)(C)COP(=O)(OP(=O)(OCC1(C(OP([O-])(=O)[O-])C(O)C(O1)N3(C2(=C(C(N)=NC=N2)N=C3))))[O-])[O-])C	NPALUEYCDZWBOV-NDZSKPAWSA-J	53262325
\iN/i-(3-acetamidopropyl)-4-aminobutanal\""		714995	668557	892303	1197146	671396	857625	558049	751742	666948	545945	473602	503513	488094	855889	851196	653271	643779	532491	664223	771129	715209	641793	652850	624750	8.275	(190.15352, 94949.21)(191.15602, 10393.128)(169.13231, 8810.685)(174.15337, 7832.918)(206.1835, 2446.71)(188.17226, 87.23)(210.13574, 761.4181)(194.12856, 8708.374)(195.13167, 5003.728)
2-oxopropyl-CoM		517928	461361	446491	255397	1	256585	244250	230951	1	515590	289031	367255	242219	566956	286028	209128	185535	300377	1	308338	249035	1	279858	245414	1.824	(180.26593, 1509.3846)(180.98615, 228.445)(215.02603, 10379.943)(216.0296, 269.71)(202.71344, 9012.307)	CC(=O)CSCCS(=O)(=O)[O-]	CRNXHFXAXBWIRH-UHFFFAOYSA-M	9543069
guanosine tetraphosphate		332126	150543	230096	351197	385031	218692	311575	273973	414303	198199	316504	266567	353742	322820	329759	235514	245585	302155	376602	340544	304158	415455	347493	318772	26.323	(583.9145, 4418.3726)(584.9293, 8380.629)(601.44476, 1873.9683)(601.9459, 517.77)(584.92957, 8313.731)(585.9366, 162.7)(616.96497, 14728.73)(599.98553, 915.8658)(600.9447, 3693.155)(601.9471, 435.74554)	C(OP(=O)([O-])OP(=O)(OP([O-])(OP([O-])(=O)[O-])=O)[O-])C1(OC(C(O)C(O)1)N3(C=NC2(C(=O)NC(N)=NC=23)))	KDFXXNGTULMGMF-UUOKFMHZSA-I	122706059
\D-imyo/i-inositol (1,2,4,5,6)-pentakisphosphate\""		6619103	4125067	9202500	7953857	3608770	7088571	3730890	5762057	3381696	2846964	3032637	2986980	5206114	6096305	3372346	4062804	2379787	6506653	5321857	4451955	2629205	4950380	4889385	6001921	16.969	(569.81537, 112488.125)(551.79877, 19315.67)(570.81757, 226350.8)(571.81915, 20622.645)(552.80853, 34097.64)(553.8109, 3979.166)(590.8668, 2708.15)(595.7281, 63502.53)(596.7301, 56069.75)(597.73126, 12383.641)(597.81506, 9714.1)(576.8025, 8257.46)
\2-itrans/i,-6-itrans/i-farnesyl monophosphate\""		244202	1	157732	225036	176309	440352	788172	700213	582110	556965	753645	597424	266320	1157934	1130192	618212	1214861	593845	214906	441565	434956	589516	1	524878	6.939	(301.1558, 2750.475)(301.15845, 3853.9302)(283.14478, 15834.406)(284.14807, 3104.2793)(320.07532, 1426.7084)(322.1918, 4541.39)(323.1925, 153.99)(300.16837, 2561.033)(326.9696, 2074.9995)(309.1423, 1850.7727)
neoagarotetraose		3096182	357310	507217	347744	344690	668484	1017529	282301	305807	236617	305237	1033171	962992	224500	1280730	1070809	268697	1131068	1065548	982228	967754	948808	1048632	910007	19.588	(612.1884, 30451.41)(613.18805, 11037.701)(631.2043, 7770.936)(632.20966, 1851.0864)(652.1552, 1754.3091)(652.7477, 2002.755)(653.2487, 377.65)	C(O)C1(C(O)C(C(O)C(O)O1)OC2(OC6(COC(C(O)2)C(OC3(OC(C(O)C(C(O)3)OC5(OC4(COC(C4O)C(O)5)))CO))6)))		54758609
\vernoleate\""		3680703	6166024	4602251	5643683	2896377	3221252	619725	863324	727878	868700	511541	568967	3975717	687382	510120	745890	729858	504568	762313	734847	986882	709557	685717	1138666	16.6807	(283.2353, 359.7709)(297.24356, 27916.04)(298.24655, 3641.536)(299.2448, 155.73)(314.2685, 822.56287)(323.56577, 3881.1516)(324.2341, 641.15)(301.21274, 199622.75)(302.21466, 35044.008)
(3R)-sophorol		210020	222194	273675	242734	419245	399582	122954	1	157576	130460	238782	236589	121252	216558	129821	109668	208897	229926	1	153662	134201	103833	1	115635	1.395	(285.05658, 985.4975)(287.35855, 2763.7666)(284.05316, 651.005)(321.104, 243.8)(301.06763, 16569.818)(302.07095, 5321.764)(307.05112, 914.7032)(303.0941, 461.17572)	C3(OC4(=CC(O)=CC=C(C(=O)C(C2(C=C1(OCOC1=CC(O)=2)))3)4))	FAPWSAQOVOBPCP-NSHDSACASA-N	23724668
\vitexin 2\"-O-&beta;-D-glucoside\""		3348657	1	1	1	1	1	1	1	1	1	1	1	1	1	1	1	1	1	1	1	1	1	1	1	27.264	(611.1908, 74697.55)(621.1459, 1020.69)
3-&beta;-D-galactosyl-sn-glycerol		912232	1096674	1109390	995472	1198595	1372595	901319	891110	840666	1013295	950858	923814	763878	965803	564091	688305	940613	854914	652474	1101849	874511	868338	1012658	989729	3.345	(254.09697, 2488.3357)(255.09645, 750.0871)(256.0948, 548.29)(258.11792, 165.655)(237.0967, 14801.46)(238.1015, 1536.8413)(239.1058, 100.505)(274.32297, 855.7636)(259.13766, 327.2633)(264.09427, 115.833336)	C(OC1(OC(CO)C(O)C(O)C(O)1))C(O)CO	NHJUPBDCSOGIKX-NTXXKDEISA-N	16048618
\iN,N/i-dihydroxy-L-valine\""		12600000	28100000	15900000	18400000	14900000	19000000	18900000	1	19400000	15700000	18100000	15200000	20400000	16300000	19100000	19200000	18500000	25900000	35600000	23700000	26400000	25200000	25200000	30400000	2.564	(150.06445, 68602.72)(151.06831, 6616.8643)(149.0687, 7519.1123)(131.05853, 8573.312)(132.0612, 117.37)(166.0959, 389205.56)(167.09897, 35897.74)(148.67708, 599.08826)(172.0558, 121.98)
(7Z,10Z,13Z,16Z,19Z)-docosapentaenoyl-CoA		192002	282385	295077	317397	393953	459106	203634	202799	210751	279815	231475	317354	287383	447519	305383	280527	355889	251132	268234	430870	453546	353517	456802	706693	29.52	(1101.3092, 7064.998)(1102.3121, 575.99634)(1076.3402, 5572.207)(1076.3403, 5704.138)	CCC=CCC=CCC=CCC=CCC=CCCCCCC(=O)SCCNC(=O)CCNC(=O)C(O)C(C)(C)COP(=O)(OP(=O)(OCC1(C(OP([O-])(=O)[O-])C(O)C(O1)N3(C2(=C(C(N)=NC=N2)N=C3))))[O-])[O-]	NDRVWKXEWNMEEO-HVGANWHPSA-J	71581114
gypsogenate-28-beta-D-glucoside		765857	1871399	1875167	1	1121195	1355687	577922	328894	779667	459510	700269	225411	1475623	907642	684456	689485	490282	604102	529374	841053	498256	551937	794047	255525	14.754	(650.3981, 730.42)(665.4171, 1230.35)(652.3574, 14743.0625)(653.36096, 4013.4807)(654.3626, 635.9789)	CC5(CCC4(CCC1(C(=CCC2(C1(CCC3(C2(CCC(C3(C)C(=O)[O-])O)C))C))C4C5)C)C(=O)OC6(C(C(C(C(CO)O6)O)O)O))C	OKQLTVHTONLCTA-DLFRIZOCSA-M	25244752
(R)-amygdalin		5492101	6592212	6491522	6555043	6233498	7423138	5343535	5450035	4010684	1	4455340	5513109	4795346	1	5819519	5645463	5913807	5478804	5183228	1	1	4382184	3918439	5397048	16.822	(457.164, 419761.84)(458.1667, 70065.0)(459.16812, 15323.65)(460.17072, 810.3086)(439.14658, 393.956)(475.1922, 844.1471)(476.191, 141.48)(462.1958, 443.2)(483.15942, 49888.383)(484.1624, 9332.997)(485.16153, 827.16266)(465.149, 39294.113)(466.1521, 7294.439)(467.15198, 74.641106)	C3(C=CC(C(OC2(OC(COC1(OC(CO)C(O)C(O)C(O)1))C(O)C(O)C(O)2))C#N)=CC=3)	XUCIJNAGGSZNQT-JHSLDZJXSA-N	656516
camelliol C		5734992	528139	1	419148	407034	386938	1	1	1	1	1	1	1	1	1	1	1	355118	307302	1	1	1	1	295342	23.463	(408.37628, 20066.48)(409.37955, 4326.948)(410.3816, 3506.13)(449.381, 191.48)(433.8704, 305.62375)(436.38226, 310.31198)	CC(C)=CCCC(C)=CCCC(C)=CCCC=C(C)CCC1(C(C)=CCC(C(C)(C)1)O)	CIDHBCQEXDUWEB-HJSIMFEZSA-N	6476390
leachianone G		7385476	3516629	1	2113677	5682422	1955321	7383013	7269917	3343590	8843910	5041695	8502765	1110478	9021022	4550041	1708953	5059974	4558753	3719506	4943448	3577407	4721899	2716435	4042842	2.969	(342.1233, 7081.51)(356.1278, 53610.35)(357.13077, 6275.8545)(358.13263, 729.35913)(338.11703, 36570.652)(339.1201, 3846.3413)(340.12103, 114.395)(374.15796, 128.75334)(382.12372, 21602.13)(383.1265, 2409.045)	CC(C)=CCC1(=C3(C(=C(C=C1[O-])O)C(CC(C2(C=CC(=CC(O)=2)O))O3)=O))	VBOYLFNGTSLAAZ-SFHVURJKSA-M	25201713
&gamma;-glutamyl-ethylamide		512888	2302244	880678	850952	901850	1180481	482396	334653	603180	377104	402604	1	1266284	355543	1	476002	324932	798994	449553	1	388642	1	1	439715	9.447	(174.10034, 13217.845)(175.10185, 1386.9532)(156.0883, 168.99)(179.11615, 2587.6943)(159.10278, 2471.548)(161.05301, 2101.1377)(161.1057, 5282.21)(178.1329, 124.55)(182.45479, 72580.82)(184.0914, 6537.377)	CCNC(=O)CCC([N+])C(=O)[O-]	DATAGRPVKZEWHA-YFKPBYRVSA-N	25201220
\indole-3-acetyl-glutamate\""		5331091	5943527	6204966	6210340	6204647	1	5894423	6089477	5637396	5474290	6025421	6136098	1	6381215	6123099	6146640	6254899	6001252	5849612	5077767	6127890	5118428	5674000	6032581	16.967	(303.09827, 29909.713)(304.10217, 3965.5483)(285.08743, 42989.273)(286.09085, 4913.682)(303.1204, 234.03)(326.5402, 5850.412)(311.08395, 14580.742)
7-deoxyloganin		15800000	26800000	1	18700000	24100000	1	24700000	31300000	1	41100000	27200000	32100000	20600000	32500000	1	23800000	37400000	32100000	23500000	25500000	28600000	1	30400000	1	7.887	(374.1543, 750254.94)(375.15723, 124508.96)(376.15903, 20733.46)(377.1621, 2250.0063)(380.18192, 369.34)(392.1917, 135.77)(399.26437, 850.9328)(400.1499, 5066.8936)(401.1527, 367.80817)	CC1(CC[CH]3([CH]1C(OC2(OC(CO)C(O)C(O)C(O)2))OC=C(C(OC)=O)3))	KMHXLGLJTQHEIM-OUEWTLASSA-N	440906
7,8-dihydropteroate		214333	409189	455519	363429	460842	571293	291337	359605	243266	261787	330644	271605	643860	375349	329011	316986	407430	307037	194628	373260	286275	210805	296231	352953	1.552	(315.1243, 4477.87)(316.1277, 273.81)(335.90198, 803.4956)(319.1441, 158.91)(337.09863, 29797.281)(338.10205, 3270.305)(339.09787, 2061.145)(324.1049, 3187.79)	C(NC1(=CC=C(C(=O)[O-])C=C1))C3(CNC2(=C(C(=O)NC(N)=N2)N=3))	WBFYVDCHGVNRBH-UHFFFAOYSA-M	5459950
trihydroxyferuloyl spermidine		153422	251086	238540	250678	269665	270872	208065	218768	195150	192386	202011	216724	161766	264073	249365	234213	240745	243652	209957	173572	215659	171039	181668	205254	16.409	(739.69653, 900.988)(740.3203, 295.23)(741.3195, 211.53)(721.3155, 6532.805)(722.3136, 4922.739)(723.32275, 301.66083)	COC1(C(O)=C(O)C=C(C=1)C=CC(=O)NCCCCN(CCCNC(C=CC2(C=C(O)C(O)=C(OC)C=2))=O)C(=O)C=CC3(C=C(O)C(O)=C(OC)C=3))	YVLXSHWZFBDIEL-SRDSWEMOSA-N	44237218
D-mannitol		8168655	10000000	8292469	7732350	8121249	8574417	6833022	6687989	6940038	7198170	6991738	6792393	6765258	6691288	7622179	7460978	6492248	7198366	6124073	6038757	6711482	6457195	6611312	6194598	9.622	(186.0875, 35.445)(183.08766, 52917.703)(184.09125, 3527.2517)(185.09564, 56.265556)(167.08083, 573.932)(168.083, 106.48)(201.11388, 40334.848)(202.11717, 54.432)(207.0749, 218.65)	C(C(C(C(C(CO)O)O)O)O)O	FBPFZTCFMRRESA-KVTDHHQDSA-N	6251
<i>N,N</i>-dimethylglycine		2846187	4551353	2099630	2733509	2624873	3124637	3137357	4014851	2901845	3319887	2892271	2863430	2234882	3213296	3274468	2734860	2991755	3831798	5041298	3067508	3754854	3233465	3247596	4302495	2.547	(103.06284, 54745.73)(104.06591, 4469.3623)(106.075676, 9728.305)(107.07893, 1834.0059)(122.09825, 1182.415)	C[N+](CC([O-])=O)C	FFDGPVCHZBVARC-UHFFFAOYSA-N	6971056
isoarborinol		5734992	528139	1	419148	407034	386938	1	1	1	1	1	1	1	1	1	1	1	355118	307302	1	1	1	1	295342	23.463	(408.37628, 20066.48)(409.37955, 4326.948)(410.3816, 3506.13)(449.381, 191.48)(433.8704, 305.62375)(436.38226, 310.31198)	CC(C3(C2(C)(CCC4(C)([CH]1(CC[CH]5(C(C)(C)C(O)CCC(C)(C1=CCC(C)([CH]2CC3)4)5))))))C	VWYANPOOORUCFJ-MBVQSDBHSA-N	12305182
10&beta;,14&beta;-dihydroxytaxa-4(20),11-dien-5&alpha;-yl acetate		51000000	61500000	4271163	1	45500000	45500000	18300000	14100000	37900000	31600000	32900000	17400000	28800000	27200000	47000000	40800000	29000000	30800000	34400000	43300000	31800000	36200000	44000000	16600000	6.472	(344.23795, 1124479.2)(345.2409, 166964.2)(346.24228, 27007.438)(347.24396, 2873.045)(364.27805, 193.87285)(388.1145, 272437.53)(389.11652, 59412.2)(390.11716, 10403.539)(390.24728, 4167.803)(369.3785, 9722.437)(372.06863, 980.0384)	CC2(CC(O)[CH]1(C[CH]3(C(C)(CC(O)C(C(C)(C)1)=2)CCC(OC(C)=O)C(=C)3)))	KHXOPJUQEGBFTQ-UTICLMQXSA-N	25200381
kievitone		7385476	3516629	1	2113677	5682422	1955321	7383013	7269917	3343590	8843910	5041695	8502765	1110478	9021022	4550041	1708953	5059974	4558753	3719506	4943448	3577407	4721899	2716435	4042842	2.969	(342.1233, 7081.51)(356.1278, 53610.35)(357.13077, 6275.8545)(358.13263, 729.35913)(338.11703, 36570.652)(339.1201, 3846.3413)(340.12103, 114.395)(374.15796, 128.75334)(382.12372, 21602.13)(383.1265, 2409.045)	CC(=CCC1(=C(C=C(C2(=C1OCC(C2=O)C3(C=CC(=CC=3O)O)))O)[O-]))C	MERHMOCEIBOOMA-UHFFFAOYSA-M	25200461
benzoyl-CoA		217573	641966	703803	537683	912607	1096938	857266	1057127	685339	812574	810000	889691	747046	2412602	1022298	747655	1138491	932738	1117694	1025974	973148	1117506	1179998	1253335	28.282	(869.1468, 7769.7505)(872.0881, 12777.556)(873.0906, 8262.3)	CC(C)(C(O)C(=O)NCCC(=O)NCCSC(=O)C1(=CC=CC=C1))COP(=O)(OP(=O)(OCC2(C(OP([O-])(=O)[O-])C(O)C(O2)N4(C3(=C(C(N)=NC=N3)N=C4))))[O-])[O-]	VEVJTUNLALKRNO-TYHXJLICSA-J	45266596
7-oxateasterone		2595647	4867553	5267693	6087331	3498172	4163003	2833175	1	3053311	1868243	1919467	1666647	5805972	2293396	1030330	1750014	1809878	2322550	2949348	2994617	2145593	1964776	3610987	1310970	21.508	(446.34555, 79857.29)(447.34784, 9272.449)(448.3499, 285.4)(447.3481, 22619.467)(448.35007, 2055.9592)(484.38962, 1264.4574)(485.3875, 2548.15)(464.379, 144.63)(471.51538, 60187.332)(474.26202, 9077.572)(475.26483, 2318.6062)(475.35266, 990.61)	CC(C(C(C(C(C)C1(C2(CCC3(C4(C)(CCC(O)C[CH](C(=O)OCC(C(CC1)2)3)4)))(C)))O)O)C)C	LLFIMDUWAVPJEJ-ZIXOBUGNSA-N	46926315
deoxycohumulone		3140216	2254772	3388458	1702481	3476343	3748514	2947357	1	1	2596987	1819794	1	2530428	1	2076771	2637076	1	2289831	1	1	1	1	1	3904999	5.109	(333.1971, 1107.3799)(317.19315, 3725.5784)(335.2112, 150.88)(314.19064, 163998.4)(315.194, 21053.65)(316.19852, 3596.2874)(349.2208, 162.47)(332.2202, 662.68)(338.17935, 1554.2941)(340.18546, 36793.348)(341.1889, 5181.23)	CC(=CCC1(=C(C(=C(C(=C1[O-])CC=C(C)C)O)C(C(C)C)=O)O))C	KKFIZYKKQLWBKH-UHFFFAOYSA-M	25203729
rutinose		1301659	1384340	1420987	1437804	1425496	1714493	1341084	1	1268762	1	1381798	1	1151615	1	1125505	1383208	1434870	1341014	1325012	1095144	1	1153155	1267090	1382800	16.823	(327.1274, 17153.816)(328.1291, 474.3463)(314.128, 59.916004)(351.11862, 25652.297)(352.1223, 3560.554)(354.12, 12535.12)(333.10788, 23107.922)(334.1103, 3057.2183)	CC1(OC(C(O)C(O)C(O)1)OCC2(C(O)C(O)C(O)C(O2)O))	OVVGHDNPYGTYIT-BNXXONSGSA-N	441429
imidazole-pyruvate		3532645	2544686	3183681	3913444	2750059	2319662	1462362	1991526	1616379	1598365	1520538	1600924	1730562	1960464	2893718	2086435	2410803	1670068	1714948	1687240	1426215	1833780	2051567	1913392	1.725	(158.03908, 289.982)(172.066, 86.45)(176.02052, 48228.812)(177.02327, 2850.8616)(178.01892, 2440.905)	C1(NC=NC(CC(=O)C(=O)[O-])=1)	JEJNWEREQWMOHB-UHFFFAOYSA-M	23615390
\kaempferol 3,7-iO/i-diglucoside\""		625392	2023067	3542340	2645882	2032819	2297568	3177028	3628197	1349042	2764057	1352630	2695999	1323029	2328460	3499019	3244958	2391348	2719822	939493	1522561	3987176	2060291	3296888	1508771	12.781	(611.16614, 45027.246)(612.1692, 12140.336)(613.1713, 2160.3398)(633.14734, 22237.775)(634.1504, 5774.567)(635.15265, 974.1764)(636.1621, 279.992)
a 1-hexadec-9-enoyl-sn-glycerol 3-phosphate		356504	358407	1	405489	1	435204	429137	1	653071	427627	587249	436136	1	827279	597308	637516	801804	606011	825693	720114	1	628495	1	530054	3.829	(409.21802, 386.65875)(409.22058, 611.645)(389.2118, 10784.387)(390.20883, 2109.3188)(391.2147, 287.42285)(428.2582, 607.664)(410.19095, 4599.1387)(411.17175, 658.29535)(411.2495, 232.35)(432.21582, 19523.633)(413.75522, 2258.3381)(414.19617, 3286.76)	CCCCCCC=CCCCCCCCC(=O)OCC(O)COP(=O)([O-])[O-]	GLGQZYWTNAOWHT-LKGOPFMKSA-L
6-O-methyl-N-deacetylisoipecoside		723687	2400806	2046188	1887569	2171752	2152913	833049	681994	1262886	884238	1148663	386900	1	1444694	237748	1244364	1281168	908616	524717	373782	652154	655441	496284	199936	5.047	(538.2818, 44045.08)(539.2848, 10419.844)(540.2414, 2106.1567)(520.2226, 19834.87)(521.22595, 4027.2798)(522.23334, 1172.0991)(539.2392, 25072.45)(540.2412, 5817.3)(558.0646, 323.88602)(558.2657, 758.14)(562.8353, 2421.9268)(563.8351, 7251.316)(564.70264, 8761.748)(565.2306, 3134.8699)(566.23474, 1049.2325)(545.20844, 1278.095)(546.21875, 1350.003)	C=C[CH]3(C(OC=C(C(=O)OC)[CH](C[CH]2([N+]CCC1(C=C(C(O)=CC=12)OC)))3)OC4(C(O)C(C(O)C(CO)O4)O))	BAMBZZTUDRDYEE-QIAPLWSDSA-O	90658977
parkeol		5734992	528139	1	419148	407034	386938	1	1	1	1	1	1	1	1	1	1	1	355118	307302	1	1	1	1	295342	23.463	(408.37628, 20066.48)(409.37955, 4326.948)(410.3816, 3506.13)(449.381, 191.48)(433.8704, 305.62375)(436.38226, 310.31198)	CC(C)=CCCC([CH]1(C2(C)(C(C)(CC1)[CH]4(C(=CC2)C3([CH](C(C)(C)C(O)CC3)CC4)(C)))))C	MLVSYGCURCOSKP-FXCPCPCLSA-N	12313974
hygromycin-B		203168	341726	185831	199672	136757	123986	461115	197730	544470	260626	396090	221617	142204	128184	129587	96215	1265889	1178378	1063020	835115	1134276	863509	1041400	1178036	13.0313	(534.86676, 1485.2058)(536.27924, 489.97998)(518.176, 45595.35)(519.26965, 13116.261)(550.07745, 30253.445)(551.07965, 5986.33)(553.86053, 5382.342)(530.2835, 11912.961)(531.2849, 1037.9047)(557.2589, 1461.52)(538.2418, 335.92)	C[N+]C4(CC([N+])C(O)C(OC2(OC(CO)C(O)C3(OC1(OC(C([N+])CO)C(O)C(O)C(O)1)(OC23))))C(O)4)	GRRNUXAQVGOGFE-CFHGZVLNSA-Q	25245467
\all-itrans/i-hexaprenyl diphosphate\""		290451	388009	333421	1	1079602	606143	1	787833	1	772439	660412	838776	1	1016274	594879	1	621406	668862	1	156247	1	558221	543027	778814	16.956	(606.9151, 8094.6445)(566.9435, 8757.268)(602.327, 1627.53)(587.3061, 5785.94)(588.3109, 1472.46)(589.3145, 1308.09)(590.3175, 9386.68)(583.3104, 156345.08)(584.31213, 30564.203)(585.3166, 5152.694)
2-hydroxybiphenyl		522316	401327	1	1	1	1	1	1	799667	1	805235	1	1000281	729375	391587	816712	751633	981446	1257477	1391797	1457889	1287551	1355748	1242728	2.309	(174.64117, 731.9488)(175.0853, 907.28)(155.07277, 132.19667)(175.0947, 807.75)(153.06863, 15959.119)(154.0623, 831.9133)(196.07056, 149.645)	C1(C=CC(=CC=1)C2(C=CC=CC=2O))	LLEMOWNGBBNAJR-UHFFFAOYSA-N	7017
3-(indol-3-yl)acrylate		41600000	5599225	5195434	5230957	5308720	5356757	4689853	4575825	4288954	4525844	4848068	5108660	5168660	4732512	5384543	4771857	4890216	5279198	4854640	4744703	4247040	4295963	4312703	4027318	20.374	(174.06622, 2477.348)(191.07965, 805.8508)(205.09578, 125450.46)(206.09955, 15551.05)(207.10248, 723.47363)(187.08397, 14717.702)	C1(C=CC2(=C(C=1)C(C=CC(=O)[O-])=CN2))	PLVPPLCLBIEYEA-AATRIKPKSA-M	6931339
5&alpha;-cholesta-7,24-dien-3&beta;-ol		366782	698032	848696	601001	617823	736049	693760	1009249	299543	1167309	502577	748236	464867	611695	693356	893447	509500	618080	606241	300903	1059206	586126	850466	528108	13.605	(368.3359, 25202.518)(369.3392, 5423.34)(370.3419, 181.04333)	CC(C)=CCCC(C)[CH]1(CC[CH]3(C(C)1CC[CH]2(C4(C)([CH](CC=C23)CC(O)CC4))))	PKEPPDGGTSZLBL-SKCNUYALSA-N	5459827
\(iR/i)-mandelamide\""		467583	1	384623	451316	352576	414846	184005	215423	211103	1	1	1	184419	248797	1	168140	191214	1	1	1	1	1	1	1	9.718	(138.06429, 898.3)(137.06898, 5084.0625)(169.09666, 7034.5884)(151.08531, 1251.9574)
\preQsub1/sub\""		1868966	2976633	2855807	2587420	2937875	2526611	1112297	770558	2075099	1435237	1822090	891151	2335551	1345001	774059	1510676	1385505	1702569	855112	1819175	1786870	1699767	1640593	1224040	4.232	(182.09105, 1472.9191)(164.08093, 774.41125)(181.09735, 406.6967)(180.11119, 35906.305)(181.11359, 3520.2646)
pyridoxamine		568254	411423	467342	558996	481163	496610	250116	247634	273696	267676	193314	154459	229075	325830	239402	226862	250133	1	1	214918	215063	1	201627	1	9.73	(169.09677, 6017.5312)(151.08522, 1082.5383)(170.10626, 2713.487)(171.1104, 70.7)(157.10645, 153577.78)(189.13849, 22981.172)(171.12364, 9279.481)(176.08008, 43052.96)(177.08224, 263.415)	CC1(=NC=C(CO)C(C[N+])=C(O)1)	NHZMQXZHNVQTQA-UHFFFAOYSA-O	25245492
(R)-6-hydroxynicotine		155004	428698	423668	496441	273220	672232	1	270443	159091	274423	259548	1	1	305742	205483	210305	792401	320766	518914	231785	195106	92162	353307	1	23.674	(183.12701, 17149.91)(161.10568, 52401.832)(162.10893, 3281.856)(182.13307, 2665.5308)(181.14816, 214.33499)(204.11221, 1850.4485)(185.10088, 1210.6394)	C1(CC[CH]([N+](C)1)C2(C=NC(O)=CC=2))	ATRCOGLZUCICIV-SECBINFHSA-O	11860612
thiamine		253196	1	192295	289750	191667	688929	734958	1038557	575653	728218	991200	812855	293331	1059281	1468004	885607	1105615	621976	250468	465013	658041	542956	262661	1	6.938	(271.1218, 50.1)(283.14487, 12397.223)(284.148, 2863.8594)(266.19214, 1334.6167)	CC1([N+](=CSC(CCO)=1)CC2(C=NC(C)=NC(N)=2))	JZRWCGZRTZMZEH-UHFFFAOYSA-N	1130
rhamnosylisoorientin		3348657	1	1	1	1	1	1	1	1	1	1	1	1	1	1	1	1	1	1	1	1	1	1	1	27.264	(611.1908, 74697.55)(621.1459, 1020.69)	CC1(C(O)C(O)C(O)C(O1)OC5(C(C4(=C(O)C3(=C(OC(C2(=CC=C(O)C(O)=C2))=CC3=O)C=C([O-])4)))OC(CO)C(O)C(O)5))	IUYFTHKQEWZTHY-LQQQXCKLSA-M	90657789
apigenin-7,4'-dimethyl ether		575651	423512	495917	567500	427246	422750	1	1	401577	1	1	1	1	1	1	1	283343	1	1	1	1	1	1	1	5.906	(298.10635, 12389.527)(299.11014, 868.8137)	COC1(=CC=C(C=C1)C3(=CC(=O)C2(=C(C=C(OC)C=C(O)2)O3)))	LZERJKGWTQYMBB-UHFFFAOYSA-N	5281601
\cyanidin 3-iO/i-sophoroside\""		625392	2023067	3542340	2645882	2032819	2297568	3177028	3628197	1349042	2764057	1352630	2695999	1323029	2328460	3499019	3244958	2391348	2719822	939493	1522561	3987176	2060291	3296888	1508771	12.781	(611.16614, 45027.246)(612.1692, 12140.336)(613.1713, 2160.3398)(633.14734, 22237.775)(634.1504, 5774.567)(635.15265, 974.1764)(636.1621, 279.992)
D-mannitol 1-phosphate		215601	324365	320088	293349	410452	522900	332986	192612	280951	298893	339183	359155	292235	316620	216507	176704	386926	237820	181340	339807	176986	225461	151585	265524	1.392	(242.01558, 37332.246)(263.04263, 6725.2773)(266.0458, 1146.61)(243.11107, 17600.396)(263.0623, 14153.968)(264.46378, 2254.49)(265.0612, 2028.42)(284.8222, 1280.293)	C(C(C(C(C(COP([O-])([O-])=O)O)O)O)O)O	GACTWZZMVMUKNG-KVTDHHQDSA-L	23615341
maltohexaose		1300411	951674	646503	702823	949548	950299	1	889012	500786	886997	1	929575	768400	875696	635846	504499	508796	808981	972805	680842	828234	790342	873688	1256796	27.483	(996.31354, 19048.6)(997.31226, 1827.2228)(998.3101, 3634.9187)(1000.15204, 537.4326)(1001.21735, 1153.65)(1001.3078, 2134.42)	C(C6(OC(OC5(C(OC(OC4(C(OC(OC1(C(OC(C(C1O)O)OC2(C(OC(C(C2O)O)OC3(C(OC(C(C3O)O)O)CO))CO))CO))C(C4O)O)CO))C(C5O)O)CO))C(C(C6O)O)O))O	OCIBBXPLUVYKCH-LIGGPISVSA-N	439606
3-hydroxybenzaldehyde		1982908	873771	1182005	1145628	980722	1148249	587548	700675	1021857	792432	883371	507173	937231	856457	1423739	1121748	997859	977286	672404	680937	594041	533400	635919	778942	2.146	(124.048, 88369.73)(140.06995, 49678.74)(141.07307, 2667.5198)(123.06396, 48005.266)(145.02467, 1008.4175)(132.0298, 2723.5176)	C(C1(C=CC=C(C=1)O))=O	IAVREABSGIHHMO-UHFFFAOYSA-N	101
quercetin-3-glucoside		238675	285303	348202	219400	397515	364747	484085	403562	359899	524902	521579	545348	504188	472352	397586	510496	416875	485723	366013	479992	532639	432532	500395	528072	1.52	(447.09314, 1887.99)(451.104, 4514.82)(481.12003, 15287.661)(482.12332, 2153.3755)(483.12003, 532.72833)(468.36926, 261.82877)	C1(C=C(O)C(O)=CC=1C3(OC4(C=C([O-])C=C(O)C(C(=O)C(OC2(OC(CO)C(O)C(O)C(O)2))=3)=4)))	OVSQVDMCBVZWGM-QSOFNFLRSA-M	25203368
a porphyrin		1602531	411318	1	320533	821188	1	1475535	587565	359562	1180071	433796	590772	347929	605747	380976	1163342	1	360027	732090	1051300	482205	715009	1205088	412038	16.962	(313.134, 3618.91)(314.1301, 82.93)(313.1395, 2421.455)(333.108, 25147.58)(334.1105, 3569.745)	C1(=C2(C=C5(C=CC(C=C4(C=CC(=CC3(C=CC(=CC(=C1)N2)N=3))N4))=N5)))
\cyanidin 3-iO/i-glucoside-7-iO/i-(6-iO/i-(4-iO/i-(6-iO/i-(p-hydroxybenzoyl)-glucosyl)-oxybenzoyl)-glucoside)\""		582847	122568	421130	1	538299	294024	385115	372158	387983	442709	362348	1	335755	509030	624418	510862	267393	368183	450691	327721	185969	337090	374343	265241	28.211	(1036.2562, 856.165)(1014.24945, 17006.018)(1015.2517, 4267.744)
\(iR/i)-4'-phosphopantothenate\""		1755003	508063	843805	1270783	600705	423466	411926	443420	247474	391466	346766	621174	1	434007	782438	300567	189336	250322	211928	193488	172247	230965	186422	211537	1.596	(300.97974, 4259.1177)(301.0675, 6012.96)(278.04535, 4676.524)(279.04205, 277.315)(302.07068, 348.43)(280.7097, 2762.3105)(281.71063, 13296.476)(283.06082, 1622.1346)(314.08447, 1297.56)(296.0755, 11951.034)(297.0782, 725.26996)(298.07452, 1413.526)(303.035, 815.7086)
paspalicine		35900000	56400000	1	55200000	38500000	46700000	27900000	14900000	31000000	21500000	29400000	13300000	46900000	32400000	35500000	35700000	28100000	26800000	21900000	28900000	25200000	23200000	33100000	18600000	4.143	(417.88495, 142096.1)(419.23993, 35645.324)(420.24115, 6685.255)(421.2415, 412.49002)(401.22095, 1431.085)(418.23724, 350336.44)(419.24005, 57242.918)(420.24136, 11016.4)(421.24338, 920.3122)(402.1309, 2545.0593)(421.2618, 140.43)(443.23276, 11781.633)(444.2347, 21292.613)(445.2344, 19090.207)(445.79733, 6867.8394)(446.23358, 5924.2085)(422.97522, 557.90717)(426.22003, 472.08502)	CC1(C)(OC23(OC1C(=O)C=C2[CH]4(C(C)(CC3)C5(C)([CH](CC4)CC6(=C5NC7(=C6C=CC=C7))))))	HSFKQYJRJBEWKH-XTHGXZEWSA-N	14733160
\indole-3-acetonitrile-&gamma;-glutamylcysteine conjugate\""		535905	591960	485915	468135	477394	691254	456294	206739	548004	437673	561005	587892	379990	640899	482898	449951	646998	549749	422403	284368	452369	283819	537887	486922	16.828	(406.50735, 3457.2266)(385.10123, 5154.632)(408.66437, 1643.7)(391.11206, 6690.42)(421.14133, 7767.6367)(422.14496, 126.30701)(430.099, 14764.71)(431.1016, 3903.12)
\oxindole-3-acetyl-aspartate-N-beta-glucosyl-beta-1,4-glucose\""		443671	1315499	3033204	1953317	1618981	1757307	2354111	4069822	926124	2275915	896519	2105578	848584	1705795	3018382	2684539	1857291	2026852	678658	1083790	3325903	1460971	2840042	1101170	12.784	(611.16614, 48333.598)(612.1692, 13017.196)(613.1713, 2379.402)(655.1716, 1282.6555)(633.14734, 23800.725)(634.1504, 6290.873)(635.15265, 1101.703)(636.1621, 317.986)
7,8-dihydroneopterin		125595	1	113249	113048	1	101344	174261	120165	170949	185414	193931	1	185971	197303	223735	210562	190189	217093	255364	164130	204591	1	157824	214481	1.518	(242.09822, 755.00555)(255.11748, 14229.8545)(256.1181, 1408.3015)(263.0809, 446.93002)	C1(NC2(N=C(N)NC(=O)C(N=C1C(O)C(O)CO)=2))	YQIFAMYNGGOTFB-XINAWCOVSA-N	65074
crotonyl-CoA		195428	1	206287	238128	263845	208457	254395	282050	310341	234829	269596	220230	214495	211896	274727	253900	167971	259139	237596	240567	219917	299371	231690	184334	26.596	(833.1177, 193.59)(858.0996, 5681.4243)(859.10297, 346.25366)(836.0871, 9409.508)(837.0906, 946.30005)	CC=CC(SCCNC(CCNC(C(C(COP(=O)([O-])OP(OCC1(OC(C(C1OP([O-])([O-])=O)O)N3(C=NC2(C(=NC=NC=23)N))))([O-])=O)(C)C)O)=O)=O)=O	KFWWCMJSYSSPSK-BOGFJHSMSA-J	25245057
\vitexin 2\"-iO/i-&beta;-L-rhamnoside\""		274797	291037	246637	303346	339752	354550	300269	270406	329438	345775	581703	377602	252221	280167	269678	274882	220765	259033	277173	294481	259888	448053	371356	399659	17.091	(578.1626, 2781.0918)(579.20416, 10345.937)(560.1507, 2096.4465)(561.1483, 3058.4854)(579.17957, 2986.3926)(604.15704, 118.935)(586.33417, 156.50064)(587.1504, 1762.5851)
\3-iO/i-methylkaempferol\""		210020	222194	273675	242734	419245	399582	122954	1	157576	130460	238782	236589	121252	216558	129821	109668	208897	229926	1	153662	134201	103833	1	115635	1.395	(285.05658, 985.4975)(287.35855, 2763.7666)(284.05316, 651.005)(321.104, 243.8)(301.06763, 16569.818)(302.07095, 5321.764)(307.05112, 914.7032)(303.0941, 461.17572)
a chlorin		1776533	1	1	1755041	1	1986410	1	1	1277393	1	1395036	1425524	1	1	1502946	1426378	1	1411972	1251901	1081792	1363096	1091893	1245136	1332068	16.837	(312.1385, 18943.05)(313.13977, 1589.5735)(314.1301, 111.04)(330.54938, 295.24875)(337.13638, 1168.9586)(338.13156, 9588.703)	C3(=C2(C=C5(C=CC(C=C4(CCC(=CC1(C=CC(N=1)=CC(N2)=C3))N4))=N5)))	SURLGNKAQXKNSP-DBLYXWCISA-N
alanopine		1999106	1	1	2061287	1	1	852285	1793837	709249	727111	676495	720978	1	889019	1034842	847612	1204483	722531	720692	313754	590700	502078	436381	465640	3.576	(163.0683, 81.35)(166.0819, 2263.179)(148.06934, 4978.4233)(180.09746, 21212.078)(181.10056, 1903.094)(160.08519, 17669.475)(161.08722, 1703.7788)	CC([N+]C(C([O-])=O)C)C(=O)[O-]	FIOHTMQGSFVHEZ-UHFFFAOYSA-M	46878485
(R)-3-amino-2-methylpropanoate		2846187	4551353	2099630	2733509	2624873	3124637	3137357	4014851	2901845	3319887	2892271	2863430	2234882	3213296	3274468	2734860	2991755	3831798	5041298	3067508	3754854	3233465	3247596	4302495	2.547	(103.06284, 54745.73)(104.06591, 4469.3623)(106.075676, 9728.305)(107.07893, 1834.0059)(122.09825, 1182.415)	CC(C[N+])C([O-])=O	QCHPKSFMDHPSNR-GSVOUGTGSA-N	6971064
\isovitexin 2\"-O-rhamnoside\""		274797	291037	246637	303346	339752	354550	300269	270406	329438	345775	581703	377602	252221	280167	269678	274882	220765	259033	277173	294481	259888	448053	371356	399659	17.091	(578.1626, 2781.0918)(579.20416, 10345.937)(560.1507, 2096.4465)(561.1483, 3058.4854)(579.17957, 2986.3926)(604.15704, 118.935)(586.33417, 156.50064)(587.1504, 1762.5851)
4&alpha;-formyl-5&alpha;-cholesta-8,24-dien-3&beta;-ol		1771954	1180441	1346709	2203867	77900000	2628540	1349257	84000000	1086178	52400000	74100000	75800000	53800000	1393024	1669248	1268410	1612784	1205272	72300000	55600000	83400000	54800000	1002314	80300000	14.9504	(412.3288, 616.3024)(394.31866, 549.10846)(414.3456, 1099691.9)(415.34872, 311358.78)(416.35635, 1667.4625)(396.3345, 14984.3125)(397.3369, 3766.3357)(417.30847, 1236.5836)	CC(C)=CCCC(C)[CH]3(CC[CH]4(C2(CC[CH]1(C([CH]=O)C(O)CCC(C)1C=2CCC(C)34))))	ZLQSSFNCEUGGJF-NUESBDPTSA-N	22298941
3-(5,6-dihydroxycyclohexa-1,3-dien-1-yl)propanoate		15100000	8673422	7453497	7037333	7846249	8531698	5912605	6692382	6893942	6830404	7598365	6464469	7208957	7152904	7704152	7828352	7674132	7134538	1	6754957	6014607	5815794	6802663	6100396	9.619	(188.07986, 9748.456)(183.08766, 52401.5)(184.09125, 3512.7463)(185.09566, 111.254005)(193.05936, 419.70868)	C(CCC1(=CC=CC(C(O)1)O))(=O)[O-]	RKDFGWAXBBGKMR-APPZFPTMSA-M	9543127
ricinoleate		3294302	224701	236703	213703	468828	224663	600344	902274	703786	886133	524699	570556	1	679078	541724	753626	730999	495121	777894	708434	963736	704089	653880	1174877	21.2586	(297.38705, 27468.635)(298.3898, 3964.4927)(299.2448, 148.32)(284.2434, 4864.86)(298.24765, 8816.23)(299.24963, 1258.005)(285.2516, 7479.68)(315.277, 378.49)(324.97202, 18626.914)(325.245, 2477.93)(307.2356, 33267.23)	CCCCCCC(O)CC=CCCCCCCCC([O-])=O	WBHHMMIMDMUBKC-QJWNTBNXSA-M	25630959
dicoumarol		211280	253122	301930	630884	632882	470957	398869	269932	699905	500910	429365	280465	1	447461	253767	422948	582317	409810	228610	197608	469036	513200	338942	390009	1.765	(338.84808, 3782.577)(338.0734, 3317.38)(339.0706, 2658.92)(337.07178, 9495.243)(338.07373, 1961.5889)(339.07034, 796.79)(321.0686, 1098.4457)(324.06985, 562.94)(354.0935, 1386.6605)(337.65802, 1718.7106)(361.06085, 2294.9895)(343.04932, 497.07498)	C1(=CC2(=C(C=C1)OC(C(=C(O)2)CC3(C(OC4(C(C=3O)=CC=CC=4))=O))=O))	DOBMPNYZJYQDGZ-UHFFFAOYSA-N	54676038
leukotriene-C4		3384888	2103288	2153525	1402588	3123180	1927903	1707887	2151821	1512805	2103905	2285179	2316505	964853	2593523	1022583	1483622	2113588	2220595	1628639	1117640	1093925	1743683	1258569	1979875	28.004	(623.29114, 27810.186)(624.294, 10801.144)(625.28534, 3061.2495)(626.274, 109.45)(609.27704, 182002.05)(610.2797, 66106.99)(611.28204, 12797.688)(607.2952, 4782.14)	CCCCCC=CCC=CC=CC=CC(SCC(C(=O)NCC([O-])=O)NC(CCC(C(=O)[O-])[N+])=O)C(CCCC([O-])=O)O	GWNVDXQDILPJIG-NXOLIXFESA-L	25245603
5-(methylsulfanyl)pentyl-desulfoglucosinolate		616833	732941	816007	770737	666219	962007	445482	521433	371097	523132	619518	556690	526527	720668	620444	585859	634514	552121	471633	598876	614611	488278	584289	640639	1.56	(359.1117, 147.555)(337.09854, 26226.648)(338.102, 2490.5774)(339.09778, 1429.7358)(343.1122, 169.39)(379.145, 1101.74)(356.1331, 173.28)(362.25937, 1342.8541)(363.09418, 1738.6664)(364.42163, 8004.508)(365.0947, 21816.52)	CSCCCCCC(=NO)SC1(OC(CO)C(O)C(O)C(O)1)	HKIBRYCZLMJRFT-KHXSHCKASA-N	44237392
a phytochromobilin		742538	1702688	1383362	1488558	1539195	1542455	702769	607664	1116614	687854	887247	479093	1	1078383	391499	1033669	1049535	819526	478667	455299	533565	555885	512401	316278	5.027	(582.24316, 11352.313)(583.2468, 2111.5498)(584.24896, 418.53198)(565.97363, 829.1806)(566.4467, 948.296)(566.04706, 989.14795)(601.2877, 6738.072)(602.2899, 1204.9943)(606.84955, 1621.9609)(607.93475, 4406.1265)(608.5464, 6208.042)(609.2412, 1353.558)(589.22784, 1289.3219)(590.22675, 1064.4475)	CC=C1(C(C)C(NC1=CC4(=C(C)C(CCC([O-])=O)=C(C=C2(C(CCC([O-])=O)=C(C)C(=N2)C=C3(C(C)=C(C=C)C(=O)N3)))N4))=O)	DKMLMZVDTGOEGU-MKLOKSPTSA-L
3,5-dihydroxy-6,7-didehydro-12'-apo-&beta;-caroten-12'-al		864005	182438	223348	229113	334138	323494	1	125072	191561	330428	183575	156484	259802	150610	1	156000	202252	310338	1	1	1	1	1	391206	19.449	(413.52786, 1054.12)(390.25668, 5509.3267)(391.2591, 1692.7206)(392.25668, 302.26334)(410.10312, 2245.6372)(412.2884, 5456.065)(392.2649, 4092.97)(393.2694, 10566.34)(394.2721, 4463.0)(395.2815, 7912.03)(397.2766, 7379.37)(428.40283, 3258.215)(428.87424, 5286.069)(430.06085, 2660.8625)(430.80902, 3905.65)(413.12943, 2255.517)(414.13864, 9240.663)(414.3038, 7692.75)(433.2654, 1332.91)(416.75214, 1…	CC(C=CC=C(C=C=C1(C(CC(CC1(O)C)O)(C)C))C)=CC=CC=C(C)C=CC=O	DTXLMVIHOKFQAR-KJJRRPHQSA-N	14890259
\iN/isup&alpha;/sup-methyl-L-histidine\""		1716822	1	2011116	2344789	2576850	3566624	1690644	2327076	1	2172592	1450450	1186843	1772309	2460047	2185633	2851494	2342320	1951844	1	1328275	1611609	1181003	1026734	1595179	2.99	(154.23618, 381.09772)(170.09099, 7697.5996)(171.09377, 479.54337)(152.08136, 2044.755)(187.11775, 6566.895)(188.11801, 295.09946)(169.10713, 2416.5256)(192.07523, 6932.043)(193.07875, 66.08)(174.06589, 1008.48)(175.0634, 43.27)
oleanolate-3-beta-D-glucuronoside-(3,1)-galactoside-(4,1)-glucoside		198522	265028	226736	185795	1	250235	180109	1	1	1	1	1	186256	204354	173536	1	1	1	1	1	1	1	1	1	18.392	(936.4849, 1332.08)(942.48706, 1914.392)(943.4917, 566.7833)(954.50555, 5449.351)(955.5088, 1747.5421)(962.4743, 289.2922)	CC3(C[CH]4(C2(=CC[CH]5(C1(CCC(C([CH]1CCC(C2(CCC(CC3)4C(=O)[O-])C)5C)(C)C)OC6(C(C(C([CH](C([O-])=O)O6)OC7(C(C(C(C(CO)O7)O)O)O))OC8(C(C(C(C(CO)O8)O)O)O))O))C))))C	IKLJZXPOWHPNML-WCRAFUTRSA-L	25245996
\(iS/i)-ethylmalonyl-CoA\""		122314	1	1	143299	176762	123652	147307	190236	180374	140981	143165	126945	127021	131813	184700	150741	1	149013	151846	147048	135921	170638	141005	1	26.618	(858.0995, 6627.1562)(859.10266, 483.98465)(859.10315, 196.4)(880.1118, 4078.375)(881.11523, 284.635)
\pelargonidin-3-iO/i-rutinoside\""		273847	321348	238746	276188	302385	311570	238533	239896	302202	301205	626927	352088	248178	261924	290859	274733	208298	209207	238130	287367	233551	223585	148101	321708	17.093	(578.16266, 2801.748)(560.1509, 2068.7312)(579.1704, 3858.4211)(580.1601, 125.43)(579.1886, 4998.77)(604.15704, 119.155)(586.22424, 159.90077)(587.1504, 1690.9651)
2-amino-6-hydroxymethyl-7,7-dimethyl-7,8-dihydropteridin-4-one		43700000	5945777	5567800	5493635	5631064	5618498	5045277	4968129	4648821	4667340	5038813	5414444	5343244	4993630	5577067	4981937	5123860	5550127	5168304	5060671	4485164	4510479	4633330	4243799	20.373	(223.10645, 6968.5605)(224.11009, 554.5241)(225.1021, 761.48)(205.09578, 125375.305)(206.09955, 15526.324)(207.10248, 723.06775)(243.93532, 215.06262)(244.14539, 171.58)(231.09087, 297.86765)	CC1(C)(C(CO)=NC2(=C(N1)N=C(N)N=C(O)2))	JWNVZJZMJXISNG-UHFFFAOYSA-N	11996581
\hesperetin\""		210020	222194	273675	242734	419245	399582	122954	1	157576	130460	238782	236589	121252	216558	122081	102831	207006	229926	1	153662	134201	103833	1	115635	1.395	(301.06766, 16972.928)(302.07098, 5457.026)(285.56778, 1579.9667)(284.05316, 651.005)(304.457, 635.1825)(304.9394, 566.80286)(305.0832, 728.83)(287.74255, 2000.538)(288.07492, 4810.488)(304.60406, 313.61)(306.95654, 837.92334)
hexadecanedioate		1752114	1	2876026	5117164	2764764	4491568	670382	324224	2040763	1009619	1899767	248576	1996912	662642	463735	732727	1241116	1358131	205783	295599	365522	183803	1424002	320901	9.064	(284.8702, 1054.3934)(271.1996, 885.158)(286.8789, 10124.938)(290.22293, 7020.672)(272.16327, 25083.674)(272.2067, 27005.42)(303.23575, 4813.2847)(307.18695, 38093.31)(308.1902, 7070.314)(309.19104, 893.0455)(290.87854, 6256.5186)(291.99554, 6674.7275)(292.1843, 9597.1)	C(=O)([O-])CCCCCCCCCCCCCCC(=O)[O-]	QQHJDPROMQRDLA-UHFFFAOYSA-L	7058076
sinefungin		346826	1	1	935964	588289	633788	447217	1	640648	267781	428466	1	812239	533343	517462	549125	324660	366154	508100	531036	512704	403837	728427	195107	3.116	(382.1831, 5009.7544)(364.1723, 2936.3335)(365.18713, 479.075)(385.46066, 2801.44)(387.2022, 1830.4988)(368.85757, 1286.0751)(370.19577, 1479.5929)(402.80096, 4001.4392)(404.29233, 1907.7388)(405.08987, 737.0043)(383.1548, 1566.7101)(384.96045, 2006.9386)(409.0636, 495.51706)(409.1784, 862.14)(410.1795, 206.79)(391.112, 622.2634)(391.1671, 1988.41)	C1(N=C2(C(=C(N=1)N)N=CN2C3(C(C(C(O3)CC(CCC(C(=O)[O-])[N+])[N+])O)O)))	LMXOHSDXUQEUSF-PWAUXLQOSA-O	25246235
desferrioxamine B		2115934	1	1	1	2049087	2325524	2050751	961889	1	1439911	1407976	1215107	1	1585786	1091638	1342663	1309578	1649612	1	1	1	1264084	1	1026948	22.58	(564.3604, 1996.62)(543.8473, 1241.175)(544.3511, 1048.29)(568.3801, 648.45776)(546.0277, 562.3567)(581.399, 5685.053)(582.5446, 10073.097)(583.5415, 32892.414)(584.5451, 7225.6294)(585.40594, 625.545)(561.38556, 45707.86)(562.38837, 10102.614)(563.39386, 2500.4722)(586.75305, 624.348)(587.3578, 2265.2444)(588.3686, 140.93)(572.3558, 312.195)	CC(=O)N(O)CCCCCNC(=O)CCC(=O)N(O)CCCCCNC(=O)CCC(=O)N(O)CCCCC[N+]	UBQYURCVBFRUQT-UHFFFAOYSA-O	24848212
\kinetin-7-iN/i-glucoside\""		709668	590089	819754	655355	827916	864080	822861	879476	639399	839677	794202	914368	569595	961668	707673	646105	852320	766642	692190	796268	885191	821253	889256	953342	8.469	(379.1449, 860.415)(399.5968, 1921.1925)(400.17828, 5882.6826)(377.1544, 20241.262)(378.1582, 3564.1794)(379.14746, 1028.9783)(387.1298, 104.5)
4-hydroxybenzaldehyde		1982908	873771	1182005	1145628	980722	1148249	587548	700675	1021857	792432	883371	507173	937231	856457	1423739	1121748	997859	977286	672404	680937	594041	533400	635919	778942	2.146	(124.048, 88369.73)(140.06995, 49678.74)(141.07307, 2667.5198)(123.06396, 48005.266)(145.02467, 1008.4175)(132.0298, 2723.5176)	[CH](C1(C=CC(O)=CC=1))=O	RGHHSNMVTDWUBI-UHFFFAOYSA-N	126
\formononetin-7-iO/i-glucoside-6\"-malonate\""		150193	150864	141100	136204	146737	1	138008	142572	1	124183	1	1	1	124976	1	147290	139591	145153	135806	1	1	130611	1	1	16.693	(534.15497, 3914.2915)(535.15186, 5739.864)(539.16595, 580.84)(516.14453, 4415.7026)(517.14166, 6603.949)(520.8692, 1870.7322)(521.1546, 2425.15)
1,2-dioctanoyl-3-methyl-1,2,3-butanetriol		412767	802157	1211304	1798055	586919	814831	949497	931045	1557167	501861	482389	394403	803338	733260	562179	1246410	971713	792014	902643	1053889	413627	665963	517358	1149007	19.805	(372.28275, 30754.428)(373.28592, 7239.7886)(354.27286, 43604.26)(355.27576, 9766.636)(374.2992, 86933.96)(375.3029, 17652.576)(378.309, 570.1)(356.28598, 6931.143)(357.2916, 1105.2391)(391.82806, 4838.855)(394.3276, 2722.64)(398.364, 11878.53)(399.6412, 14654.711)(400.29486, 22221.158)(379.35242, 5906.992)(381.40762, 6878.6455)(382.28418, 15974.396)	CCCCCCCC(=O)OCC(C(O)(C)C)OC(=O)CCCCCCC	KRHZSXCZZKOXLQ-UHFFFAOYSA-N	44237283
\iN/i-acetyl-9-iO/i-acetylneuraminate\""		2282924	4756652	4173388	3939300	2571040	2323362	1109442	1	1088097	945313	1240561	1	3246904	1440202	1363694	1132659	1103999	1021497	1077158	1676935	896983	1065313	1809708	1	2.167	(335.72845, 144.32375)(336.1031, 343.5)(351.1143, 34403.457)(352.11887, 4138.3237)(353.1167, 271.57748)(338.11813, 273.38925)(354.74506, 545.31665)(355.1466, 479.11)(377.11053, 2419.605)
\(iS/i)-6-hydroxynicotine\""		155004	428698	423668	496441	273220	672232	1	270443	159091	274423	259548	1	1	305742	205483	210305	792401	320766	518914	231785	195106	92162	353307	1	23.674	(183.12701, 17149.91)(161.10568, 52401.832)(162.10893, 3281.856)(182.13307, 2665.5308)(181.14816, 214.33499)(204.11221, 1850.4485)(185.10088, 1210.6394)
glycine betaine		2113642	1390088	1069419	1225734	1162906	987890	1009818	1026446	1116181	1095440	1126814	933853	885114	1085309	1325921	1270165	1032777	948584	952237	658520	900840	819181	694739	842657	2.083	(104.07944, 47851.918)(120.08961, 9052.899)(101.0791, 2151.18)(120.11038, 2423.517)(140.06941, 38714.2)(141.0726, 1885.671)	C[N+](C)(CC([O-])=O)C	KWIUHFFTVRNATP-UHFFFAOYSA-N	247
\iN/i-hydroxyl-tryptamine\""		2322851	7172566	8963679	9500731	4611192	6064124	2539439	1343696	4018659	1691738	2464754	1578443	10800000	2377631	822760	2568712	2919423	2704321	1	3635062	2169124	3506501	1	1131927	4.398	(179.9744, 27946.502)(181.11357, 2932.4128)(160.95494, 2550.5884)(163.1057, 1942.2)(194.12729, 14457.756)(176.11665, 59610.69)(177.12051, 31028.217)(199.77928, 717.2061)(200.0842, 74.34)(184.08171, 863.215)(186.0857, 67.32)
chrysoeriol		595067	664877	658994	484973	798367	894736	613000	430402	492834	567612	610808	547608	480233	577347	336741	418771	634791	588058	328200	507647	612940	496725	499708	502317	1.405	(299.05588, 27304.986)(300.05716, 9140.812)(284.05273, 1084.9285)(285.99625, 406.4331)(301.06754, 15062.496)(302.07098, 4744.1934)(303.0736, 4113.1104)(304.07455, 399.395)(303.09088, 373.886)	COC1(=CC(=CC=C(O)1)C2(=CC(=O)C3(C(O)=CC([O-])=CC(O2)=3)))	SCZVLDHREVKTSH-UHFFFAOYSA-M	25203524
2-methyl-6-phytyl-1,4-benzoquinol		1864332	1	1	1	2165602	1	1658889	1882698	1695091	1414386	1885215	1448161	1699617	2301732	2060135	1887670	1	1627836	1915226	1440266	1800293	1587920	1	1775511	15.201	(426.345, 63175.543)(427.34802, 17745.29)	CC(CCCC(CCCC(C)CCCC(C)=CCC1(C=C(O)C=C(C)C(O)=1))C)C	GTWCNYRFOZKWTL-UOFXASEASA-N	71768135
gypsogenin-28-beta-D-glucoside		466378	426651	486096	473469	372205	346225	365560	437526	383268	197386	1	280877	378983	433624	462694	426744	363011	385931	428311	260562	384414	266203	310021	333214	16.607	(619.405, 8771.343)(620.4025, 40379.387)(621.41174, 21953.03)(634.4009, 19501.113)(635.4034, 6617.1113)(636.41644, 2801.9658)(636.4212, 1577.98)	CC5(CCC4(CCC1(C(=CCC2(C1(CCC3(C2(CCC(C3(C)C=O)O)C))C))C4C5)C)C(=O)OC6(C(C(C(C(CO)O6)O)O)O))C	JGTHNRAJDIUMIQ-XKSKYZNJSA-N	25245926
(S)-2-aminobutanoate		2846187	4551353	2099630	2733509	2624873	3124637	3137357	4014851	2901845	3319887	2892271	2863430	2234882	3213296	3274468	2734860	2991755	3831798	5041298	3067508	3754854	3233465	3247596	4302495	2.547	(103.06284, 54745.73)(104.06591, 4469.3623)(106.075676, 9728.305)(107.07893, 1834.0059)(122.09825, 1182.415)	CCC([N+])C(=O)[O-]	QWCKQJZIFLGMSD-VKHMYHEASA-N	6971252
(<i>E</i>)-glutaconate		2490903	3295723	3534796	2699308	3595440	3845093	3276079	2634941	2796043	3181193	3255902	3140579	2651917	3000486	2275218	2532106	3139420	3057778	2185704	2867318	3192523	2785226	2858706	2882575	1.41	(131.71745, 227.71199)(113.0089, 6334.2993)(146.27289, 183.88455)(147.0392, 412.45)(128.03445, 75402.93)(129.03096, 67680.35)	C(=CC(=O)[O-])CC(=O)[O-]	XVOUMQNXTGKGMA-OWOJBTEDSA-L	6932338
\glyceryl 1-monostearate\""		507286	1	1	1	1	1	1	1	117208	1	1	106772	1	104887	1	233434	134367	1	137954	167359	256376	158693	1	181266	21.361	(363.31757, 1257.97)(340.29364, 30265.252)(341.29642, 6497.2534)(342.2956, 252.35)(342.3069, 2321.0)(346.3187, 412.26)(360.06512, 2218.2302)(360.33667, 8635.7295)(361.3425, 1782.145)(381.2965, 6439.31)(364.2958, 182.25)
angiotensin-(1-7)		349578	1	598703	776114	429045	204848	299869	1	162638	123169	227795	1	799707	322880	278151	273957	133872	124841	123356	229669	1	249983	359763	1	16.547	(898.46533, 3627.673)(899.4677, 1160.5833)(886.4597, 1839.2162)(916.50275, 2994.826)(917.5093, 879.15375)(900.64276, 2845.377)(901.9191, 2129.3457)(902.9328, 2885.4294)(903.60394, 1332.7372)(924.4519, 402.735)	CCC(C)C(C(NC(CC1(=CN=CN1))C(N2(CCCC(C([O-])=O)2))=O)=O)NC(C(CC3(C=CC(=CC=3)O))NC(C(C(C)C)NC(C(CCCNC(=[N+])N)NC(C(CC(=O)[O-])[N+])=O)=O)=O)=O	PVHLMTREZMEJCG-GDTLVBQBSA-N	45479355
\3-methoxy-4-hydroxy-5-iall-trans/i-hexaprenylbenzoate\""		440000000	551000000	567000000	598000000	465000000	496000000	408000000	279000000	406000000	357000000	349000000	328000000	554000000	357000000	268000000	331000000	345000000	373000000	400000000	389000000	370000000	339000000	438000000	290000000	22.038	(575.4017, 166231.52)(558.3986, 6300.9)(576.41815, 5192665.5)(577.4209, 2071479.4)(578.4234, 436321.47)(579.4252, 65105.266)(580.42633, 7537.623)(561.4169, 415.69)(598.4543, 196.02)(600.74384, 2893.5393)(603.20575, 174793.73)(604.2619, 92156.09)(604.4204, 72044.33)(582.3117, 3803.925)(584.10535, 2342.6611)(584.65045, 6366.5366)(584.9007, 2684.5576)(585.4044, 2089.2751)
2-descarboxy-cyclo-dopa		1071670	961866	1226535	1279431	2265587	1928951	3527822	4476757	3862373	1	3851024	3645891	2680689	3537832	2181219	3974748	4020332	3236477	4158794	4782213	1	1	1	7155280	20.666	(157.03786, 4562.2866)(157.83887, 1489.3025)(139.08453, 190.26332)(171.11185, 94228.52)(172.11536, 6000.818)(173.11043, 1140.6584)(153.15042, 7472.129)(154.23038, 2106.9875)	C2(CC1(=CC(C(C=C1N2)O)O))	INIJHFWSVNHMDI-UHFFFAOYSA-N	25200514
\19-iO/i-&beta;-glucopyranosyl-steviol\""		5570759	11400000	9610467	10300000	7557048	7164580	3697328	2509615	5889270	2526381	4377047	2368354	8555812	5333121	5500260	5593635	4177578	4474518	3909774	4554476	4539310	4110665	5634350	3453650	5.189	(462.26254, 86164.516)(463.2653, 15769.652)(464.26624, 3247.455)(465.2592, 178.77165)(499.30298, 624.8433)(486.3074, 347.21002)(504.6034, 1451.0817)(505.60327, 4820.9575)(506.60254, 9298.706)(507.2711, 2073.9375)(508.27197, 285.006)(485.96207, 1034.0212)(487.37753, 7151.9478)(488.38086, 9452.021)(489.38052, 3017.3677)(490.25845, 3693.251)
secologanin		21600000	30700000	28400000	30700000	30000000	23900000	15300000	26400000	20200000	11300000	14000000	19000000	14100000	16400000	17200000	14400000	19100000	20100000	13000000	9750668	15000000	11500000	10400000	15400000	5.869	(372.1312, 4476.35)(390.15244, 205.82666)(406.1732, 265193.78)(407.17578, 43629.55)(408.17343, 21138.969)(409.1774, 2684.85)(388.16284, 5201.6416)(389.16824, 697.57855)(390.1548, 134.51)	C=C[CH]1(C(OC=C(C(=O)OC)[CH](C[CH]=O)1)OC2(OC(CO)C(O)C(O)C(O)2))	CSKKDSFETGLMSB-NRZPKYKESA-N	161276
D-galactosylononitol		1864664	397828	924141	293439	1860672	261416	1	1	822824	1	1419965	2073976	530082	3205632	1	867534	1203158	485270	1	1	1	1	643758	1129206	2.936	(356.12802, 57301.453)(357.13098, 6894.174)(358.1328, 1203.4467)(338.117, 38733.734)(339.1201, 4361.0625)(340.12106, 201.96)(378.1782, 1279.4484)(381.1269, 16116.241)(382.1238, 22325.807)(383.12698, 2914.1013)	COC1(C(C(C(C(C1O)O)O)O)OC2(C(C(C(C(O2)CO)O)O)O))	RSYNCMYDVZFZBP-NRORZAABSA-N	25202605
1-18:2-2-18:3-monogalactosyldiacylglycerol		7927649	6482161	2958743	2688153	6785367	7412156	1157167	1989608	2018039	3116297	1784244	1442148	4016707	5725046	3029246	5051473	3073130	1761956	1	1	1574017	1	1	1303705	27.348	(777.01215, 1272.0741)(777.54785, 783.41754)(762.5936, 3103.2102)(764.3756, 4677.702)(764.5418, 9013.47)(781.2932, 7611.8325)(783.3506, 6416.412)(783.5731, 4793.075)(762.5437, 3311.18)(764.5447, 4778.05)(794.57996, 80021.33)(795.58234, 33927.258)(796.58374, 12134.771)(797.5835, 2838.5762)(778.5738, 3669.6775)(780.8567, 5383.98)(782.29034, 10594.14)(782.5733, 13327.0)(799.53394, 12343.116)(800.538…	CCCCCC=CCC=CCCCCCCCC(OCC(COC1(OC(CO)C(O)C(O)C(O)1))OC(=O)CCCCCCCC=CCC=CCC=CCC)=O	DRLQFBRXASRGDP-BUBQRNSCSA-N	91820296
8-hydroxy-luteolin		389063	370422	430594	362525	582394	543487	627251	529018	535865	730760	719556	571299	555498	586101	487329	686322	504118	628629	517132	468399	728972	553587	578252	633694	1.544	(303.03577, 237.9175)(307.00424, 1830.4011)(288.0431, 273.83)(319.06934, 18994.758)(320.07272, 1569.2299)(321.06863, 1285.6871)(305.8473, 1271.8811)(306.0639, 444.04254)	C1(C(=CC(=C(O)C=1)O)C2(OC3(C(O)=C([O-])C=C(O)C(C(=O)C=2)=3)))	ASOIXDIITRKTOX-UHFFFAOYSA-M	90657623
L-saccharopine		9107183	3171103	3787467	6436441	2850030	2698037	2223661	2289650	1137316	1843107	1615974	2148914	784303	1939252	3078801	1852924	1215332	1299380	933857	962402	1421415	1253441	455686	1340034	3.2015	(277.62943, 1237.7034)(278.1321, 439.55)(257.11194, 11157.613)(258.11642, 162.39499)(276.1335, 485.11575)(258.37042, 30120.203)(259.4973, 3764.8926)(260.13614, 187.73418)(296.28763, 870.6245)(297.41644, 1864.0001)(298.1715, 1437.66)(277.37253, 959.9456)(278.1531, 2647.39)(282.4014, 2125.6338)(284.24695, 6605.4663)(284.94913, 1884.085)(285.1148, 142.77)	C(CC[N+]C(CCC([O-])=O)C([O-])=O)CC([N+])C([O-])=O	ZDGJAHTZVHVLOT-YUMQZZPRSA-M	49791954
bisdemethoxycurcumin		971314	1	1	657346	718957	494372	834149	645894	890053	688964	595407	618706	1	895505	718096	586551	709850	969598	831397	857436	881216	1223981	935557	1377744	2.782	(308.25613, 900.52466)(291.09363, 160.36667)(312.12094, 96204.77)(313.12375, 10653.196)(314.1259, 1488.2007)(294.1105, 90658.96)(295.11325, 9733.387)(296.11618, 1122.4556)(326.13922, 3149.5034)(327.1392, 326.27573)(308.1306, 13412.585)(309.13257, 1806.0706)	C1(C=C(C=CC=1C=CC(=CC(=O)C=CC2(C=CC(O)=CC=2))O)O)	YXAKCQIIROBKOP-HSSGTREWSA-N	5324473
\quercetin 3'-O-glucoside\""		238675	285303	348202	219400	397515	364747	484085	403562	359899	524902	521579	545348	504188	472352	397586	510496	416875	485723	366013	479992	532639	432532	500395	528072	1.52	(447.09314, 1887.99)(451.104, 4514.82)(481.12003, 15287.661)(482.12332, 2153.3755)(483.12003, 532.72833)(468.36926, 261.82877)
oleoyl-CoA		714120	674819	493382	642920	1	1	625100	1	345236	574464	436999	433229	432746	675728	571325	488168	538167	506105	498623	431563	1	1	437501	655855	28.004	(1028.2836, 5179.194)(1029.3358, 3977.316)(1030.332, 398.87415)(1031.3306, 223.39)(1015.0666, 597.4127)(1016.0046, 535.55)(1028.336, 5655.15)(1029.3362, 3392.82)(1030.3326, 774.64)(1013.34143, 229.21)(1012.3421, 1233.04)(1013.3383, 393.74)(1015.341, 3780.53)(1016.3378, 1069.55)(1017.3367, 192.31)	CCCCCCCCC=CCCCCCCCC(=O)SCCNC(=O)CCNC(=O)C(O)C(C)(C)COP(=O)(OP(=O)(OCC1(C(OP([O-])(=O)[O-])C(O)C(O1)N3(C2(=C(C(N)=NC=N2)N=C3))))[O-])[O-]	XDUHQPOXLUAVEE-BPMMELMSSA-J	25245426
\&beta;-D-4-deoxy-gluc-4-enuronosyl-(1,3)-iN/i-acetyl-D-galactosamine\""		941769	1447254	1240276	1053809	1335695	1831958	1325863	1684685	1105750	2109482	1406200	1651879	1102501	1702516	810051	1276971	1956504	1691630	1246405	1348466	1498247	1570384	1631732	2116941	7.89	(401.09006, 1227.0638)(365.11298, 906.41187)(400.1499, 4605.112)(379.1087, 23299.9)(380.11185, 3092.995)
(13E)-(15S)-11-&alpha;,15-dihydroxy-9-oxoprost-13-enoate		703019	844681	693001	808105	824018	888065	710010	674878	536614	539306	355972	573174	559629	1085364	913997	747695	806367	632549	637656	565147	690050	515109	1	739753	25.226	(355.2353, 1841.75)(335.2197, 64.9275)(357.25305, 622.0156)(358.25552, 439.81357)(371.96735, 2689.6414)(372.2639, 56.41)(353.25647, 9693.49)(354.26025, 1746.1592)(355.2698, 60.972004)(376.2222, 2484.3523)(361.3518, 2611.7625)(362.2212, 15463.955)	CCCCCC(O)C=CC1(C(O)CC(=O)C(CCCCCCC(=O)[O-])1)	GMVPRGQOIOIIMI-DWKJAMRDSA-M	11865410
glutarate semialdehyde		324748	1	1	1	1	1	387306	269444	1	432822	2940501	306471	1	289878	400010	298667	437262	241675	241109	383799	504822	310958	320907	657129	20.664	(121.05967, 24055.97)(133.0751, 336.84375)(115.06291, 15350.155)	[CH](CCCC(=O)[O-])=O	VBKPPDYGFUZOAJ-UHFFFAOYSA-M	9548601
5,6-dihydroxyindole		916371	430554	415560	384660	360876	406250	395976	310131	343080	369546	409022	365521	385929	367191	460920	330240	413551	422507	342548	382176	307522	307924	389157	372692	28.855	(150.0545, 4599.73)(151.0507, 671.84)(167.08003, 11213.124)(168.08354, 461.3871)(149.06883, 23619.625)	C1(=CNC2(=C1C=C(O)C(O)=C2))	SGNZYJXNUURYCH-UHFFFAOYSA-N	114683
\15-icis/i-4,4'-diapophytoene\""		5723322	528139	1	419148	407034	386938	336711	1	346106	330086	347491	1	356627	375261	352151	363332	1	355118	307302	1	1	307611	301431	295342	23.46	(408.3762, 13337.62)(409.37955, 4326.948)(410.3816, 3506.13)(432.70062, 208.09332)(436.38257, 292.87503)
harmalol		281444	1	1	1	618915	480622	440638	575914	530387	298393	639550	1	612873	556743	423208	1	505756	603048	242755	466661	302585	421159	275676	330246	2.167	(201.16838, 1080.5743)(202.0991, 702.52)(204.11285, 858.6288)(183.09363, 1860.9922)(218.12811, 8108.785)(200.11673, 2114.083)(224.08691, 675.5168)(225.0902, 329.1509)(210.0856, 1133.2482)	CC1(=NCCC2(=C1NC3(C=C(O)C=CC2=3)))	RHVPEFQDYMMNSY-UHFFFAOYSA-N	5353656
3-amino-5-hydroxybenzoate		395326	2090986	808976	901072	926706	1411560	882369	604273	877230	836257	867228	1	1623437	666452	416982	834318	542720	1432979	1127044	476633	981793	512526	594540	1115599	4.546	(170.06924, 18232.793)(171.07323, 1361.904)	C(=O)([O-])C1(C=C(O)C=C(N)C=1)	QPEJHSFTZVMSJH-UHFFFAOYSA-M	54691709
di-homo-&gamma;-linolenate		395754	198664	263573	274632	207998	333528	251110	197753	771008	572612	173556	1	1637509	308841	1	510802	412304	539479	1011689	1078614	868347	569617	846749	901261	20.007	(306.48044, 19551.592)(307.2525, 3581.4558)(325.2917, 634.52)(328.2344, 1587.644)(311.23123, 55308.137)(312.37057, 10823.845)(313.2343, 8806.228)	CCCCCC=CCC=CCC=CCCCCCCC(=O)[O-]	HOBAELRKJCKHQD-QNEBEIHSSA-M	21158448
galactitol		8168655	10000000	8292469	7732350	8121249	8574417	6833022	6687989	6940038	7198170	6991738	6792393	6765258	6691288	7622179	7460978	6492248	7198366	6124073	6038757	6711482	6457195	6611312	6194598	9.622	(186.0875, 35.445)(183.08766, 52917.703)(184.09125, 3527.2517)(185.09564, 56.265556)(167.08083, 573.932)(168.083, 106.48)(201.11388, 40334.848)(202.11717, 54.432)(207.0749, 218.65)	C(C(C(C(C(O)CO)O)O)O)O	FBPFZTCFMRRESA-GUCUJZIJSA-N	11850
homoserine lactone		16300000	37400000	18900000	24100000	20500000	26100000	30900000	36800000	30800000	26300000	28200000	25900000	1	26400000	31900000	29900000	1	1	60700000	1	44000000	1	1	1	2.563	(102.055405, 2566.8594)(103.06283, 60165.25)(104.06591, 5104.1924)(120.08989, 567753.25)(121.092224, 40397.902)(122.099815, 996.9672)	C1(CC([N+])C(=O)O1)		3973230
\ialdehydo/i-L-galactonate\""		246611	372343	141854	148390	1	1	98086	245668	111802	1	1	106070	254194	91621	372518	142589	118426	193945	918375	262355	99316	190613	187490	215966	1.495	(196.05775, 1086.8551)(213.08443, 10481.506)(214.08661, 519.85077)(215.08383, 781.664)(198.41563, 519.43335)(218.04248, 1092.215)(202.03217, 1695.7334)
feruloylserotonin		1470791	2632167	1897316	1926238	1165085	1191463	875210	415859	1139069	758714	926903	474602	1778740	1025475	974164	1078955	713031	822650	902599	857327	729011	693969	988802	525644	2.295	(353.14435, 1023.97504)(353.1528, 61.26)(335.1409, 15396.657)(336.1419, 1774.0094)(337.15265, 54.43)(372.1797, 1140.5901)(353.08, 2387.3435)(361.13715, 1998.2822)	COC3(=CC(C=CC(NCCC1(=CNC2(C=CC(O)=CC1=2)))=O)=CC=C(O)3)	WGHKJYWENWLOMY-XVNBXDOJSA-N	5969616
castasterone-23-O-glucoside		12600000	1	1	1	7216065	8318270	1	2744248	1	4145471	4817647	2613135	1	5498484	4788773	5043532	3904809	4518092	1	1	4244120	3901305	1	2778152	11.268	(608.3912, 148294.05)(609.3938, 38620.36)(610.3958, 7763.099)(611.3982, 776.7283)(651.39954, 6114.559)(652.39716, 30663.844)(653.3998, 7845.577)(654.4017, 1309.6073)(634.3956, 2517.8228)(635.3947, 551.77)	CC(C)C(C)C(OC1(OC(CO)C(O)C(O)C(O)1))C(O)C(C)[CH]4(CC[CH]5([CH]3(CC(=O)[CH]2(CC(O)C(O)CC(C)2[CH]3CCC(C)45))))	OZXMTRULWNHBRI-JGRCFTTDSA-N	102514996
2-carboxy-D-arabinitol		246611	372343	141854	148390	1	1	98086	245668	111802	1	1	106070	254194	91621	372518	142589	118426	193945	918375	262355	99316	190613	187490	215966	1.495	(196.05775, 1086.8551)(213.08443, 10481.506)(214.08661, 519.85077)(215.08383, 781.664)(198.41563, 519.43335)(218.04248, 1092.215)(202.03217, 1695.7334)	C(O)C(O)C(O)C(O)(CO)C(=O)[O-]	XONDRGRALZTVKD-KODRXGBYSA-M	25202685
\1-16:0-2-18:3-diacylglycerol-trimethylhomoserine\""		125446	110666	274991	241002	418617	357218	431564	413218	434856	446979	431363	394762	423442	800068	470681	514325	418731	410189	364569	398168	371502	370264	363627	409827	25.566	(718.58, 1061.66)(751.62164, 12100.845)(752.62427, 5627.42)(753.62683, 875.3366)(758.5718, 602250.8)(759.5745, 337814.53)(760.57806, 92831.87)(761.5817, 65694.24)(762.5851, 13620.495)(744.5785, 5674.899)
folate		180836	1	1	242863	218205	303333	531080	502798	538323	1075857	730609	506702	404429	1067163	346760	628825	510126	460060	274647	333407	713597	436392	496726	398585	1.516	(422.1127, 413.66)(422.12613, 198.26572)(439.14923, 15636.387)(440.1527, 1753.2448)(441.1544, 319.31)(446.1058, 271.37)(448.109, 136.9)	C(NC1(C=CC(C(=O)NC(C(=O)[O-])CCC([O-])=O)=CC=1))C2(C=NC3(N=C(N)NC(=O)C(N=2)=3))	OVBPIULPVIDEAO-LBPRGKRZSA-L	1549092
L-histidine		226000000	113000000	153000000	150000000	139000000	101000000	104000000	131000000	139000000	101000000	126000000	62000000	53400000	114000000	176000000	169000000	117000000	127000000	73900000	64800000	73100000	84100000	89100000	114000000	2.124	(138.06483, 9074481.0)(139.06776, 796672.7)(140.0699, 57696.207)(155.0912, 483.88)(156.0861, 373.92)(160.04637, 6317.598)	C1(NC=NC=1CC(C(=O)[O-])[N+])	HNDVDQJCIGZPNO-YFKPBYRVSA-N	6971009
a biopterin		125595	1	113249	113048	1	101344	174261	120165	170949	185414	193931	1	185971	197303	190664	210562	190189	217093	255364	164130	204591	1	157824	214481	1.518	(242.09831, 741.59546)(224.0861, 767.98755)(255.11748, 14208.576)(256.11816, 1421.4766)(241.11565, 664.9166)(263.0809, 446.93002)	CC(C(O)C2(C=NC1(N=C(NC(C=1N=2)=O)N)))O
ajugose		1300411	951674	646503	702823	949548	950299	1	889012	500786	886997	1	929575	768400	875696	635846	504499	508796	808981	972805	680842	828234	790342	873688	1256796	27.483	(996.31354, 19048.6)(997.31226, 1827.2228)(998.3101, 3634.9187)(1000.15204, 537.4326)(1001.21735, 1153.65)(1001.3078, 2134.42)	C(O)C1(C(O)C(O)C(O)C(O1)OCC2(C(O)C(O)C(O)C(O2)OCC3(C(O)C(O)C(O)C(O3)OCC6(C(O)C(O)C(O)C(OCC5(C(O)C(O)C(O)C(OC4(CO)(C(O)C(O)C(CO)O4))O5))O6))))	NCIHJQNXRKJRMJ-HKJJPIHFSA-N	441421
neopinone		1299751	2267820	2248405	2641431	1571997	1712708	1107147	700686	1533430	845333	1014352	521920	2081480	1194073	1157470	1264779	863806	1002753	1034113	1151071	984516	856071	1277825	679518	5.237	(300.98514, 174.3792)(303.15842, 226.17334)(283.20312, 2680.1267)(284.1462, 5139.3276)(285.1472, 13308.508)(303.66156, 403.08167)(304.163, 79.13)(283.59146, 1806.3699)(284.7045, 5123.45)(285.2969, 4764.753)(286.1531, 5574.0483)(321.19083, 2428.371)(298.1678, 20881.791)(326.14526, 620.815)(306.1315, 1621.842)(308.1403, 137.25)	C[N+]4(CCC35(C1(C(=O)CC=C(C(CC2(=CC=C(OC)C(O1)=C23))4)5)))	LJVKMVSYTWPNGA-UUWFMWQGSA-O	25245758
rhamnetin		599282	669564	663240	484973	798367	894736	613000	430402	492834	567612	610808	547608	480233	577347	336741	418771	630921	588058	328200	507647	612940	496725	499708	502317	1.405	(318.639, 6852.141)(320.23865, 744.2066)(321.06833, 715.034)(318.0724, 4113.0767)(319.0693, 17959.305)(320.0727, 1963.9603)(299.05588, 27369.844)(300.05716, 9166.101)(336.7066, 8573.487)(337.69183, 8214.404)(338.10202, 2112.1145)(341.01248, 1278.0203)(341.7235, 772.28)	COC3(=CC(O)=C2(C(=O)C(=C(C1(C=C(O)C(O)=CC=1))OC2=C3)O))	JGUZGNYPMHHYRK-UHFFFAOYSA-N	5281691
palustric acid		1232918	1	1	2654531	1590359	2330955	1307064	241234	1	1	1521906	537260	2338015	1637486	1676613	1633681	819582	946419	1	863179	1	589767	1573937	1	4.21	(303.2243, 4622.146)(283.2034, 53786.11)(284.2053, 10006.794)(285.20752, 449.16)(303.2301, 4644.031)(286.21988, 7345.75)(325.20673, 14207.196)(326.2077, 41971.227)(327.21082, 7447.128)(307.01837, 504.46912)(310.2101, 1248.21)	CC(C3(CCC2(C1(C(C(CCC1)(C(=O)[O-])C)CCC=2C=3)C)))C	MLBYBBUZURKHAW-IPNZSQQUSA-M	25200989
cortisol		607843	3185059	1	1	1679499	809305	473569	782260	845084	419137	1	553732	857310	812384	287182	441687	437712	1231800	1473288	1	1325588	671569	1	1812472	15.49	(364.716, 65214.24)(364.2197, 27811.37)(348.21246, 5360.668)(349.07028, 7966.543)(349.2132, 7968.1)(363.2185, 46571.227)(364.22137, 10291.489)(365.22015, 3237.288)(366.21152, 331.66666)(345.2097, 40840.46)(346.21472, 7257.787)(347.2095, 863.3484)(384.75513, 782.6966)(385.2564, 7394.94)(363.2305, 9839.0)(389.27124, 16287.455)(390.21786, 3429.9949)(367.71912, 1527.8156)	CC34([CH]2(C(O)CC1(C)([CH](CCC(C(=O)CO)(O)1)[CH]2CCC3=CC(=O)CC4)))	JYGXADMDTFJGBT-VWUMJDOOSA-N	5754
quercetin 4'-O-glucoside		238675	285303	348202	219400	397515	364747	484085	403562	359899	524902	521579	545348	504188	472352	397586	510496	416875	485723	366013	479992	532639	432532	500395	528072	1.52	(447.09314, 1887.99)(451.104, 4514.82)(481.12003, 15287.661)(482.12332, 2153.3755)(483.12003, 532.72833)(468.36926, 261.82877)	C(O)C4(OC(OC1(=CC=C(C=C(O)1)C2(OC3(C=C(O)C=C(O)C(C(=O)C([O-])=2)=3))))C(O)C(O)C(O)4)	OIUBYZLTFSLSBY-HMGRVEAOSA-M	54758556
chanoclavine-I		4209090	7060925	1	6922119	4485788	4410843	2539287	1492756	4037977	2048914	2306001	1367253	5455686	3156471	3087205	3069860	2128821	2606444	2823101	2776718	2330779	2312332	3355426	1515530	4.119	(259.95694, 10301.022)(260.1739, 10838.239)(241.16391, 12669.802)(242.16216, 4818.734)(259.1753, 6885.581)(240.16216, 59884.01)(278.2088, 168.12)(258.19336, 1428.2587)(281.15912, 115.98201)(263.32425, 9102.78)(264.77954, 9337.203)(265.15356, 7851.7134)	CC(CO)=C[CH]1(C(CC3(C2(C1=CC=CC=2NC=3)))[N+]C)	SAHHMCVYMGARBT-HEESEWQSSA-O	71296212
\(2S,5R)-2-(2-hydroxypropan-2-yl)-5,9-dimethyl-1-oxaspiro[5.5]undec-8-ene-7,10-dione\""		957298	1	289622	1	1	197464	1	608466	1	664261	469829	1025600	1	1	467519	977504	1	1062191	548370	470338	561049	351086	1	388166	5.162	(268.82703, 2552.2434)(270.165, 2088.76)(248.89203, 2865.6375)(268.47238, 3550.6394)(270.1638, 1391.04)(252.09012, 10123.583)(253.29181, 1835.2908)(254.01698, 2786.9316)(254.1608, 3476.32)(284.18857, 46798.062)(285.1905, 7241.578)(267.47665, 1444.7301)(292.03888, 546.2244)(294.1538, 1898.6)(271.12827, 16857.605)(272.13583, 5190.5674)(273.149, 221.73)
L-2-aminoadipate		1999106	1	1	2061287	1	1	852285	1793837	709249	727111	676495	720978	1	889019	1034842	847612	1204483	722531	720692	313754	590700	502078	436381	465640	3.576	(163.0683, 81.35)(166.0819, 2263.179)(148.06934, 4978.4233)(180.09746, 21212.078)(181.10056, 1903.094)(160.08519, 17669.475)(161.08722, 1703.7788)	C([O-])(=O)CCCC(C(=O)[O-])[N+]	OYIFNHCXNCRBQI-BYPYZUCNSA-M	6992111
8-hydroxykaempferol		389063	370422	430594	362525	582394	543487	627251	529018	535865	730760	719556	571299	555498	586101	487329	686322	504118	628629	517132	468399	728972	553587	578252	633694	1.544	(303.03577, 237.9175)(307.00424, 1830.4011)(288.0431, 273.83)(319.06934, 18994.758)(320.07272, 1569.2299)(321.06863, 1285.6871)(305.8473, 1271.8811)(306.0639, 444.04254)	C3(=CC(O)=CC=C(C1(=C([O-])C(=O)C2(C(O)=CC(O)=C(O)C(O1)=2)))3)	ZDOTZEDNGNPOEW-UHFFFAOYSA-M	90659282
\pelargonidin 3,7-di-iO/i-&beta;-iD/i-glucoside\""		974421	661011	725832	1254000	730283	1058937	673458	1740492	1065315	712804	428633	571486	218227	1795011	1248862	869897	708476	1104191	1174657	332019	1213885	459839	484993	660542	13.811	(595.1711, 21631.43)(596.1745, 5721.856)(597.1767, 972.8134)(617.15247, 9413.323)(618.15546, 2119.091)(619.15796, 406.89502)
3,5-dihydroxyanisole		1982908	873227	1257187	1146534	981389	1148982	712352	701511	1021857	792955	884051	508883	951654	857220	1423739	1122452	998728	978081	673940	681684	594041	645749	636818	752968	2.146	(143.72224, 2560.7136)(145.05862, 7358.4097)(142.32631, 1783.5952)(124.048, 86461.21)(125.0511, 2189.78)(158.0821, 245.3)(159.0777, 174.07)(140.0699, 47973.723)(141.07301, 2720.927)(145.0246, 833.3328)	COC1(=CC(=CC(=C1)O)O)	HDVRLUFGYQYLFJ-UHFFFAOYSA-N	71648
\(iZ/i)-indol-3-ylacetaldoxime\""		793188	1	1	4065169	1	1	1071244	417196	2447906	900586	1804001	419062	1	1022519	1	1129925	1360988	1810431	607073	1883952	1456000	623372	1792965	814684	3.384	(175.08374, 9489.462)(180.09746, 24478.807)(160.08519, 16330.395)(161.08723, 1689.4476)(192.11156, 26332.117)(193.11432, 2315.1494)(177.1122, 724.28)(201.08112, 922.99066)(184.07053, 13662.147)
coproporphyrinogen III		1144698	1156524	1170082	1022803	1097795	1	965226	1	863921	899742	1	1	1	966694	1019648	1	1028064	948608	830918	1	1	1	1	1	16.674	(663.31476, 4549.976)(674.31506, 20703.223)(675.31824, 11924.337)(676.3157, 4345.0034)(656.3142, 5321.425)	CC1(=C2(CC5(=C(C)C(CCC([O-])=O)=C(CC4(=C(CCC([O-])=O)C(C)=C(CC3(=C(CCC(=O)[O-])C(C)=C(CC(=C(CCC([O-])=O)1)N2)N3))N4))N5)))	NIUVHXTXUXOFEB-UHFFFAOYSA-J	20849114
a hexitol		8168655	10000000	8292469	7732350	8121249	8574417	6833022	6687989	6940038	7198170	6991738	6792393	6765258	6691288	7622179	7460978	6492248	7198366	6124073	6038757	6711482	6457195	6611312	6194598	9.622	(186.0875, 35.445)(183.08766, 52917.703)(184.09125, 3527.2517)(185.09564, 56.265556)(167.08083, 573.932)(168.083, 106.48)(201.11388, 40334.848)(202.11717, 54.432)(207.0749, 218.65)	C(C(C(C(C(CO)O)O)O)O)O
rhodopin		1002678	673601	824288	472488	811357	832174	953331	333499	559879	263480	210255	1542735	396010	2346034	590727	1157808	522459	266982	923372	932126	1002022	652330	226378	1249937	26.7884	(578.438, 3382.518)(579.4409, 78.7)(540.4545, 356.62668)(554.4416, 90.33)(572.48517, 27955.947)(563.12854, 789.89386)(559.57, 2151.7961)(559.4815, 1002.33905)(560.4934, 732.45)	CC(C)=CCCC(=CC=CC(=CC=CC(=CC=CC=C(C=CC=C(C=CC=C(CCCC(O)(C)C)C)C)C)C)C)C	CNYVJTJLUKKCGM-RGGGOQHISA-N	5365880
salvianin		638716	331638	545915	627266	564496	418234	511594	522594	638827	462964	559822	402351	576083	495746	536812	534183	407615	477147	473182	591820	478368	548578	541696	465916	27.462	(927.18896, 17291.385)(928.1914, 3461.0615)	C(OC(=O)C=CC1(=CC=C(O)C(O)=C1))C2(C(O)C(O)C(O)C(O2)OC4(=CC6(=C([O+]=C(C3(=CC=C(O)C=C3))4)C=C(C=C(OC5(C(C(C(C(O5)COC(=O)CC(=O)[O-])OC(CC([O-])=O)=O)O)O))6)[O-])))	PJBHNEIXNNZROX-QBMVVDGVSA-L	70698319
2,5-diamino-6-(5-phospho-D-ribosylamino)pyrimidin-4(3H)-one		4053443	5515873	3464213	5685911	5528580	6297608	4041024	3795076	4882082	3869787	4925561	3481231	7084568	5108771	3619443	5344063	5594931	5213320	4168073	4889445	4273549	4352026	4761028	4529520	1.552	(339.06976, 2179.796)(351.07825, 156589.08)(352.08115, 17051.436)(356.4873, 2216.1145)	C(C2(C(O)C(O)C(NC1(=C(N)C(=O)NC(=N1)N))O2))OP(=O)([O-])[O-]	OCLCLRXKNJCOJD-UMMCILCDSA-L	25244331
5,6-epoxy-3-hydroxy-12'-apo-&beta;-caroten-12'-al		864005	182438	223348	229113	334138	323494	1	125072	191561	330428	183575	156484	259802	150610	1	156000	202252	310338	1	1	1	1	1	391206	19.449	(413.52786, 1054.12)(390.25668, 5509.3267)(391.2591, 1692.7206)(392.25668, 302.26334)(410.10312, 2245.6372)(412.2884, 5456.065)(392.2649, 4092.97)(393.2694, 10566.34)(394.2721, 4463.0)(395.2815, 7912.03)(397.2766, 7379.37)(428.40283, 3258.215)(428.87424, 5286.069)(430.06085, 2660.8625)(430.80902, 3905.65)(413.12943, 2255.517)(414.13864, 9240.663)(414.3038, 7692.75)(433.2654, 1332.91)(416.75214, 1…	CC(C=CC=C(C=CC12(C(CC(CC1(O2)C)O)(C)C))C)=CC=CC=C(C=CC=O)C	QZOYIQGWDBXSHB-XLGKAWHDSA-N	25246038
3-deazaadenine		372739	448529	531855	565289	450585	195240	276361	363111	339589	396868	281157	256325	231652	269074	145562	308777	323041	281781	1	367334	1	367524	358276	524993	18.388	(137.06894, 7155.31)(153.10013, 8113.235)(154.10484, 878.10095)	C2(NC1(=C(C(=[N+]C=C1)N)N=2))	UHUHBFMZVCOEOV-UHFFFAOYSA-O	25200621
1,2-dibutyrin		1262608	1047760	1	1	1	1	711336	544851	1	1	1	1	1	607030	1	2299093	399458	1	1356397	658830	945179	726016	903522	713561	5.305	(232.13004, 11735.073)(233.12946, 1057.147)(217.12978, 2074.8916)(218.27089, 1344.2986)(219.131, 32.94)(237.15024, 1760.04)(215.83139, 420.796)(216.1334, 43.05)(252.45702, 1075.2499)(253.173, 900.68)(234.35954, 2268.1)(260.1302, 102.955)(240.11804, 1159.8933)	CCCC(OCC(OC(CCC)=O)CO)=O	AWHAUPZHZYUHOM-VIFPVBQESA-N	5327007
carboxynorspermidine		1998624	2071074	4904245	3628704	2342356	4133868	1	1939541	2143287	1362757	1139294	1	1	2906683	4136537	2374297	4539888	1	1	1	1	1	1	1	2.315	(161.14317, 5516.515)(178.15324, 27150.873)(179.15578, 1704.205)(160.14243, 21994.951)(161.14325, 4306.6797)(200.13783, 43406.293)(182.1289, 1571.77)	C(CC[N+])[N+]CCC([N+])C([O-])=O	KFJYMJZJSUORBX-UHFFFAOYSA-P	77908549
\iN/i-propargylglycine\""		431713	1596765	697837	784069	791863	1105856	734158	540264	821076	683498	669869	277542	1328248	550989	443737	671477	493826	1211685	1160300	465454	827279	569501	618576	1043003	4.545	(115.04761, 1099.448)(130.07451, 14227.809)(112.84803, 458.87997)
erythromycin D		2137055	1	1	1	3253672	3316485	1	1788240	2997844	1588423	1465932	1990363	1	2507078	1726422	1512997	2215109	1552678	1743817	1	1536615	2179446	1	1872983	22.261	(706.4665, 4016.9858)(707.4765, 178541.94)(691.40674, 58625.72)(692.4116, 28069.637)(693.4136, 8238.376)(693.4742, 10315.71)(722.4871, 58169.34)(723.4897, 19799.564)(724.4937, 5443.0034)(725.49493, 255.42)(708.49347, 4158240.0)(709.4966, 1757898.5)(710.4993, 432405.84)(728.68085, 6194.68)(731.45123, 8282.869)(732.92145, 20621.217)(733.2885, 18766.69)(733.4555, 18224.18)(713.4452, 20347.53)(714.44…	CCC1(C(C)C(O)C(C)C(=O)C(C)CC(O)(C)C(C(C(C(C(O1)=O)C)OC2(OC(C(O)C(C)(O)C2)C))C)OC3(OC(CC([N+](C)C)C(O)3)C))	CLQUUOKNEOQBSW-KEGKUKQHSA-O	56927991
erythromycin A		3592510	1926869	2905186	2957217	3031807	4510153	3018774	3623130	5043080	4346440	3399940	2958369	2934021	4505670	4438861	3743477	3010122	3637189	3506309	4760501	3173434	3158850	3227899	2428030	25.209	(734.4602, 602.49194)(735.4836, 1724.62)(717.4628, 101385.19)(718.4656, 44379.28)(719.4681, 10587.382)(720.4746, 1661.7305)(755.5189, 5490.8)(737.426, 1172.2222)(737.505, 1204.68)(757.5674, 1844.399)(758.7183, 1640.28)(740.98285, 763.43835)(741.4594, 672.58)	CCC1(C(O)(C)C(O)C(C)C(=O)C(C)CC(O)(C)C(C(C(C(C(O1)=O)C)OC2(OC(C(O)C(C)(OC)C2)C))C)OC3(OC(CC([N+](C)C)C(O)3)C))	ULGZDMOVFRHVEP-RWJQBGPGSA-O	44629456
erythromycin B		1743772	1808617	1799728	1865012	1778417	2082369	1	1544011	1439544	1446021	1	1574879	1370719	1	1645086	1	1722038	1562239	1472295	1238035	1525981	1264618	1452475	1548459	16.837	(722.5079, 7217.108)(724.51117, 380.42)(741.4639, 21315.771)(742.4662, 5206.633)(724.4643, 146.84)	CCC1(C(C)C(O)C(C)C(=O)C(C)CC(O)(C)C(C(C(C(C(O1)=O)C)OC2(OC(C(O)C(C)(OC)C2)C))C)OC3(OC(CC([N+](C)C)C(O)3)C))	IDRYSCOQVVUBIJ-PPGFLMPOSA-O	56927937
D-glucosamine		1872083	2981792	2920209	2638055	2928702	2526611	1132050	780150	2075099	1435237	1855477	919329	2335551	1361189	796149	1521014	1385505	1719225	858099	1810519	1839525	1750522	1640593	1210292	4.232	(182.09102, 1498.7645)(164.08101, 683.1711)(181.09619, 347.975)(180.11119, 35509.99)(181.11351, 3370.9834)	C(O)C1(C(O)C(O)C([N+])C(O)O1)	MSWZFWKMSRAUBD-IVMDWMLBSA-O	739
24-ethylidenelophenol		5734992	528139	1	419148	407034	386938	1	1	1	1	1	1	1	1	1	1	1	355118	307302	1	1	1	1	295342	23.463	(408.37628, 20066.48)(409.37955, 4326.948)(410.3816, 3506.13)(449.381, 191.48)(433.8704, 305.62375)(436.38226, 310.31198)	CC=C(C(C)C)CCC(C)[CH]3(CC[CH]4(C2(=CC[CH]1(C(C)C(O)CCC(C)1[CH]2CCC(C)34))))	LPZCCMIISIBREI-JXMPMKKESA-N	9548595
\delphinidin 3-iO/i-glucosyl-5-iO/i-(caffeoylglucoside-3'-iO/i-glucoside)\""		409884	452724	418837	426872	405100	353046	371717	379106	371512	413410	404110	303712	438652	626034	438074	393121	329626	390598	360784	353569	409576	374043	426726	349516	27.71	(956.209, 16957.611)(957.2116, 3705.5452)
cyclogutamate		1329049	1447706	1420496	969275	1378456	1499538	1061346	848777	901572	1046314	1070587	969716	923140	1029116	771829	1	1143537	1052522	514475	893389	689977	857744	905958	885417	1.41	(186.07738, 32464.348)(187.07423, 24152.896)(188.07726, 432.862)(189.08946, 3989.1033)(171.6444, 441.61783)(174.08554, 1011.0478)(206.1123, 135.7)(210.19588, 746.00555)(211.07278, 383.0357)	C([O-])(=O)C1(CCCC([N+])(C(=O)[O-])C1)	FOJYRYZUTAPBAJ-SVGQVSJJSA-M	46926178
6-<i>O</i>-(indol-3-ylacetyl)-&beta;-D-glucose		1020641	1	1318958	1276326	1293424	1434915	1	216549	1	1129777	1	1207853	832488	1245422	1249123	1208004	708605	1165459	1144816	1066927	1164525	1051042	1110109	231813	16.954	(339.11948, 6375.091)(320.11185, 12522.265)(321.1088, 52113.66)(322.11017, 8020.202)(323.1122, 227.01)(339.1229, 102584.37)(340.1249, 21073.11)(337.3874, 1215.0591)(364.01874, 1990.7891)(365.0652, 5446.3486)(365.1164, 6216.85)(342.74902, 851.444)(346.77292, 6316.473)(347.1052, 6961.44)	C(OC(=O)CC1(=CNC2(C=CC=CC1=2)))C3(OC(C(O)C(C(O)3)O)O)	DKHLXGMLDJKOFU-YMILTQATSA-N	53764549
linoleate		308212	337872	507595	461612	345799	375252	610422	853729	567840	1373940	613692	518805	1141624	701831	394111	985465	776022	707184	1022376	1132006	1474863	1047237	1033535	2016710	20.9323	(280.15237, 30910.209)(281.33112, 2915.9524)(262.22464, 2959.5098)(285.2512, 3442.72)(262.2265, 11387.944)(263.23053, 1391.3572)(284.2744, 117.48)(307.23627, 55125.668)(286.2201, 8396.3545)(289.2229, 78005.5)	CCCCCC=CCC=CCCCCCCCC([O-])=O	OYHQOLUKZRVURQ-HZJYTTRNSA-M	5460332
&beta;-chaconine		698935	1066881	792428	986516	3122567	696823	499145	962683	471439	1287384	485772	612464	721401	666544	774307	665067	355378	1775341	1946016	2508216	1399855	1456095	530248	732265	18.845	(724.4857, 26293.031)(725.48865, 9880.883)(726.49304, 1395.7021)(706.4763, 17770.684)(707.47925, 7494.497)(708.4824, 1944.1935)	CC7(CCC8(C(C)C3(C(CC2(C4(CC=C1(CC(CCC(C)1C(CCC(C)23)4)OC5(C(C(C(C(CO)O5)O)O)OC6(C(C(C(C(C)O6)O)O)O))))))[N+](C7)8)))	ZLSYCIYRYZUJCZ-MTXMLOAPSA-O	25244805
etheroleate		11300000	16600000	11900000	7586825	9605514	7078251	6538295	3622783	4734145	6386182	5818299	5208040	7083394	7465047	6549312	4880723	4897704	5614166	13500000	14200000	13200000	12200000	13900000	16100000	22.2534	(297.23047, 3009.4314)(298.2331, 742.96)(276.21008, 180777.62)(277.21487, 20898.713)(278.22406, 846.6484)(279.2191, 136.45)(311.2473, 407808.5)(312.2501, 91932.73)(313.25317, 10255.9375)(314.2543, 664.65424)(294.65335, 413820.53)(295.65652, 75300.14)(296.91254, 20923.184)(298.2513, 4422.891)(319.2134, 220557.8)(320.21628, 30985.104)(321.2173, 5735.76)(301.20325, 264304.12)(302.2062, 36071.02)(303…	CCCCC=COC=CC=CCCCCCCCC([O-])=O	NQNHRHWFZHFAAH-XSWVPMOFSA-M	25246007
demethylphylloquinol		36600000	60300000	62000000	64300000	41700000	46400000	37000000	18000000	40100000	26900000	26300000	21900000	63200000	27900000	15900000	24000000	26000000	31300000	37500000	36000000	30300000	24900000	41300000	18000000	21.672	(422.351, 1701.4)(424.37064, 1177.4961)(425.3737, 3523.09)(459.3994, 179.83)(441.3922, 2584.3)(445.3441, 1298748.8)(446.34647, 206915.05)(447.34842, 24883.078)(448.35056, 2053.9268)	CC(CCCC(CCCC(C)CCCC(=CCC2(C=C(O)C1(=C(C=CC=C1)C(O)=2)))C)C)C	AEFNZGGBWOQYID-KQPZCCJBSA-N	91820032
&alpha;-chaconine		2199281	1	1	1871769	1	1	377125	378652	421024	377321	347868	364450	496337	440579	358042	416857	390546	369150	381287	1	356904	344830	352459	314029	22.323	(852.515, 1597.2)(853.5084, 477.455)(854.5155, 55.76)(835.56604, 4975.683)(836.62354, 8017.5913)(837.5171, 2340.3518)(835.51544, 4341.5767)(873.5608, 2646.585)(873.5627, 577.14)(856.542, 6714.505)(857.5392, 2674.4001)(858.5453, 2454.49)(880.5271, 6260.12)(881.52795, 2500.175)(861.00684, 732.48)	CC8(CCC9(C(C)C3(C(CC2(C4(CC=C1(CC(CCC(C)1C(CCC(C)23)4)OC5(C(C(C(C(CO)O5)OC6(C(C(C(C(C)O6)O)O)O))O)OC7(C(C(C(C(C)O7)O)O)O))))))[N+](C8)9)))	TYNQWWGVEGFKRU-LTOSHPHISA-O	25244450
dihydroxyferuloyl-sinapoyl spermidine		490334	1	366901	1	1	1	245113	270815	248434	291488	284684	1	263528	314542	264886	292370	291961	300258	260734	239743	240714	236683	1	268882	17.14	(741.3266, 118.91)(740.59467, 703.5494)(741.6624, 221.50446)(742.33185, 226.29333)(723.32104, 4974.078)(724.317, 110.49)(753.32855, 2376.1006)(754.3271, 256.16315)(735.3196, 4474.0396)(736.32007, 2726.1223)	COC1(C(O)=C(O)C=C(C=1)C=CC(=O)NCCCCN(CCCNC(C=CC2(C=C(OC)C(O)=C(OC)C=2))=O)C(=O)C=CC3(C=C(O)C(O)=C(OC)C=3))	FDECXSCMWXHRNU-FOXWYSRTSA-N	44237378
\iO/i-methyl anthranilate\""		467583	1	384623	451316	352576	414846	184005	215423	211103	1	1	1	184419	248797	1	168140	191214	1	1	1	1	1	1	1	9.718	(138.06429, 898.3)(137.06898, 5084.0625)(169.09666, 7034.5884)(151.08531, 1251.9574)
ricinine		1796423	4882794	1	2564055	1344934	1656747	2472494	2539431	2339928	1891132	2067146	1754260	2068949	1904870	1	2060858	1906022	3462996	4249426	1956950	2270849	1897498	1726273	2613510	2.168	(166.89613, 1695.4648)(165.06415, 4869.798)(147.60072, 9135.403)(152.0661, 140943.17)(182.0909, 14114.363)(183.09387, 788.91907)(164.08327, 7728.383)(171.04016, 199.19667)	CN1(C=CC(OC)=C(C#N)C(=O)1)	PETSAYFQSGAEQY-UHFFFAOYSA-N	10666
calcitetrol		888923	307222	1	1	366059	1	263254	419623	556947	573070	256580	1	430869	1	1	462094	1	1	1	401145	1	401643	1	1	19.634	(436.3326, 744.77)(414.9783, 11633.785)(416.3258, 5489.681)(417.65942, 1722.6317)(438.3491, 3985.21)(418.3332, 2006.3329)(418.3342, 1281.305)(452.3631, 13057.02)(434.3526, 315.65)(458.15152, 3876.915)(458.91913, 3485.8203)(459.3233, 3904.5103)(459.3187, 3248.68)(437.30356, 2319.1125)(438.30182, 212.49715)	CC(CCC(O)C(O)(C)C)[CH]1(CC[CH]2(C(CCCC(C)12)=CC=C3(CC(CC(O)C(=C)3)O)))	WFZKUWGUJVKMHC-DRLBFNKMSA-N	73950788
germacra-1(10),4,11(13)-trien-12-al		552322	697568	591065	1	694348	1	349866	414215	425098	400300	407696	374548	529190	424125	429203	305659	342039	628656	590359	483884	418881	1	460413	415598	4.532	(218.16641, 12729.276)(204.16829, 17965.086)(206.1827, 937.89667)(220.1987, 58.04)(242.16132, 4105.508)(223.43025, 2737.398)(224.1391, 5898.335)	CC1(=CCCC(C)=CC[CH](C([CH]=O)=C)CC1)	AXUADEXBLHHYAJ-KGSGWQTPSA-N	25245391
D-gluconate		246611	372343	141854	148390	1	1	98086	245668	111802	1	1	106070	254194	91621	372518	142589	118426	193945	918375	262355	99316	190613	187490	215966	1.495	(196.05775, 1086.8551)(213.08443, 10481.506)(214.08661, 519.85077)(215.08383, 781.664)(198.41563, 519.43335)(218.04248, 1092.215)(202.03217, 1695.7334)	C(O)C(O)C(O)C(O)C(O)C(=O)[O-]	RGHNJXZEOKUKBD-SQOUGZDYSA-M	6419706
punicate		653549	764249	587716	827537	410199	1	1	1904825	398330	1	557454	1135765	1	1	445273	852793	1	1	1	1	604193	1	1	1	18.115	(277.21692, 23408.246)(278.22565, 2766.6685)(279.24066, 132.195)(260.20648, 56288.61)(278.22552, 5686.9)(265.22586, 8582.009)(300.2609, 2540.44)(300.20694, 52598.76)(283.19778, 6188.623)(285.06342, 4722.4985)	CCCCC=CC=CC=CCCCCCCCC(=O)[O-]	CUXYLFPMQMFGPL-BGDVVUGTSA-M	25244650
senecionine N-oxide		14000000	1	20100000	1	21200000	31300000	23000000	28500000	18100000	38400000	25100000	29000000	18000000	29500000	12100000	21200000	34400000	29400000	20100000	22600000	1	27100000	27800000	1	7.888	(355.1825, 626.98)(354.1185, 2597.901)(355.1846, 608.26495)(336.42456, 417.93253)(370.314, 2137.883)(371.70584, 1604.9)(355.72717, 1091.2494)(374.15433, 819372.0)(375.15723, 136378.61)(376.159, 22644.51)(377.1621, 2529.0786)	CC=C1(CC(C(O)(C)C(=O)OCC2(=CC[N+]3(O)(CCC(OC(=O)1)C23)))C)	QIXCUXOLMTWWKN-XTCJGUPPSA-N	122706420
vinblastine		3271391	6265814	1	1	1	1	4889859	3268895	1	3231680	2760225	2970605	1	4914539	1	1	2351304	2225889	2830187	1	1	1	1	2410099	17.863	(812.4247, 1054.14)(794.4192, 1321.57)(795.41656, 546.23004)(796.4343, 70928.51)(797.4372, 27796.986)(798.4472, 8747.427)(799.44434, 631.2467)(816.4729, 123.149994)(837.94324, 721.0425)(839.19293, 404.4275)(839.4362, 251.54)(821.76514, 1893.4742)(822.7658, 4980.98)(823.43463, 2249.0537)	CCC7(O)(CC6(CC(C(=O)OC)(C5(=CC4(C13(CC[N+]2([CH]1C(CC)(C=CC2)C(OC(=O)C)C(C(OC)=O)(O)[CH]3N(C)C=4C=C(OC)5)))))C8(=C(CC[N+](C6)C7)C9(C(N8)=CC=CC=9))))	JXLYSJRDGCGARV-XQKSVPLYSA-P	129320449
6-methyloctanoyl-CoA		439016	194517	455600	491676	384830	298086	362646	345638	395482	338336	371356	329335	428633	350331	473080	412786	335592	381461	348666	369504	358560	470356	406135	383999	27.462	(927.189, 18110.633)(928.19135, 3766.964)	CCC(C)CCCCC(SCCNC(=O)CCNC(=O)C(O)C(C)(C)COP(=O)(OP(=O)(OCC1(C(OP([O-])(=O)[O-])C(O)C(O1)N3(C2(=C(C(N)=NC=N2)N=C3))))[O-])[O-])=O	ZFZDPPFWLRZAIM-NVQRUNIKSA-J	90659116
\2-hydroxy-4-isopropylamino-6-amino-is/i-triazine\""		4955374	13800000	1	10800000	11500000	16900000	3760907	2806357	8855689	5382131	7021608	3010570	7148949	3863671	1537575	4487665	4538606	5710217	2177576	3778908	4397057	1746709	2891192	2254979	3.095	(151.08438, 100881.48)(152.08583, 8311.178)(153.09087, 585.5671)(172.10641, 2528.1895)(154.0967, 1458.4218)(189.83118, 4480.564)(190.1356, 2119.127)(171.1234, 10317.816)(194.09047, 212.93584)(176.08008, 8348.68)(177.08142, 2614.112)
\2-methoxy-6-iall trans/i-nonaprenyl-2-methoxy-1,4-benzoquinol\""		206838	1	1	3219808	1	1	115437	1	1	491048	1	1	2173244	1	484970	1	1	1	1	729413	318309	361721	511534	257148	27.09	(752.6435, 160955.12)(753.6385, 73685.47)(775.5944, 15361.768)(776.5957, 2640.509)(760.5891, 1238093.5)(761.5927, 550389.0)(762.5946, 127832.87)
(5Z,8Z,11Z,14Z,17Z)-3-oxodocosapentaenoyl-CoA		731469	225560	488363	262720	405186	461728	273691	247293	312207	282373	287178	343742	308285	370107	390191	486475	209017	431560	207881	224824	246545	259423	345468	315770	28.717	(1072.2899, 15296.347)(1073.2931, 4699.6226)(1074.2955, 514.154)(1075.2982, 661.09)(1076.2994, 96.36)(1107.3589, 200.46)(1095.1375, 441.04477)(1096.2582, 1705.4429)(1096.3492, 2901.58)(1095.4652, 1906.2855)	CCC=CCC=CCC=CCC=CCC=CCCCC(=O)CC(=O)SCCNC(=O)CCNC(=O)C(O)C(C)(C)COP(=O)(OP(=O)(OCC1(C(OP([O-])(=O)[O-])C(O)C(O1)N3(C2(=C(C(N)=NC=N2)N=C3))))[O-])[O-]	SLYKKQSPRFJDAF-HVGANWHPSA-J	71581097
\cyanidin-3-iO/i-rutinoside\""		974421	661011	725832	1254000	730283	1058937	673458	1740492	1065315	712804	428633	571486	218227	1795011	1248862	869897	708476	1104191	1174657	332019	1213885	459839	484993	660542	13.811	(595.1711, 21631.43)(596.1745, 5721.856)(597.1767, 972.8134)(617.15247, 9413.323)(618.15546, 2119.091)(619.15796, 406.89502)
N,N-dimethyl-&beta;-alanine		2113642	1390088	1069419	1225734	1162906	987890	1009818	1026446	1116181	1095440	1126814	933853	885114	1085309	1325921	1270165	1032777	948584	952237	658520	900840	819181	694739	842657	2.083	(104.07944, 47851.918)(120.08961, 9052.899)(101.0791, 2151.18)(120.11038, 2423.517)(140.06941, 38714.2)(141.0726, 1885.671)	C[N+](CCC([O-])=O)C	JMOXSQYGVIXBBZ-UHFFFAOYSA-N	25201408
tetcyclacis		189602	304868	412776	1	1	408856	378025	447977	274080	344790	546403	467490	421022	592344	1	318549	537510	424249	368037	766561	567121	648915	652753	511918	4.948	(293.10974, 12618.58)(294.1126, 946.55756)	C1(=C(C=CC(=C1)N5(C3(C(C2(C4(C(C(C2)3)N=N4)))N=N5)))Cl)	DPOWHSMECVNHAT-UHFFFAOYSA-N	91690
a sphinga-4,8-dienine-18:0-ceramide		185083	1	1	1	188362	220755	1	1	1	156921	1	194861	187513	314040	190348	271087	278895	1	1	165327	216536	1	172581	114140	28.617	(563.52856, 1359.0454)(564.5312, 112.93)(545.5141, 4478.5933)(546.51733, 1631.6753)(592.32245, 474794.7)(592.5372, 1644983.9)(568.4991, 579.83575)(569.5021, 126.06)	CCCCCCCCCCCCCCCCCC(NC(C(C=CCCC=CCCCCCCCCC)O)CO)=O
germacra-1(10),4,11(13)-trien-12-ol		4387584	12000000	16000000	16000000	20100000	5711067	3285084	1703085	10200000	1	4540813	1	1	3946326	1528771	2389971	7583268	8958597	9129893	11200000	18800000	19700000	2889437	27400000	9.778	(220.17992, 1054785.8)(221.18298, 145054.11)(222.18497, 11803.15)(206.1835, 1805.21)	CC1(=CCCC(C)=CC[CH](C(CO)=C)CC1)	NDZJCEAHBZKIDU-KGSGWQTPSA-N	25245123
an octadecenoyl-CoA (n-C18:1CoA)		714120	674819	493382	642920	1	1	625100	1	345236	574464	436999	433229	432746	675728	571325	488168	538167	506105	498623	431563	1	1	437501	655855	28.004	(1028.2836, 5179.194)(1029.3358, 3977.316)(1030.332, 398.87415)(1031.3306, 223.39)(1015.0666, 597.4127)(1016.0046, 535.55)(1028.336, 5655.15)(1029.3362, 3392.82)(1030.3326, 774.64)(1013.34143, 229.21)(1012.3421, 1233.04)(1013.3383, 393.74)(1015.341, 3780.53)(1016.3378, 1069.55)(1017.3367, 192.31)	CCCCCCCCCCCCCCCC=CC(=O)SCCNC(=O)CCNC(=O)C(O)C(C)(C)COP(=O)(OP(=O)(OCC1(C(OP([O-])(=O)[O-])C(O)C(O1)N3(C2(=C(C(N)=NC=N2)N=C3))))[O-])[O-]	NBCCUIHOHUKBMK-LFZQUHGESA-J
\methyl-1,4-benzoquinone\""		1982908	873771	1182005	1145628	980722	1148249	587548	700675	1021857	792432	883371	507173	937231	856457	1423739	1121748	997859	977286	672404	680937	594041	533400	635919	778942	2.146	(124.048, 88369.73)(140.06995, 49678.74)(141.07307, 2667.5198)(123.06396, 48005.266)(145.02467, 1008.4175)(132.0298, 2723.5176)
[1-(2-amino-7-methyl-4-oxo-7,8-dihydro-3H-pteridin-6-yl)]ethyl-4-(&beta;-D-ribofuranosyl)aminobenzene 5'-phosphate		988772	474516	462153	412776	461848	2266369	1113362	1107074	1083775	1050045	1104661	574435	446690	425645	474566	436971	410271	425467	1096739	984711	459592	961430	1468498	479340	16.857	(535.1516, 5660.479)(491.1453, 15641.609)(492.14832, 2448.9087)(526.1793, 2898.3123)(527.1672, 525.1618)(509.1556, 8519.952)(510.1586, 214.67)(517.14166, 6466.9673)(518.1437, 946.86)(512.0481, 492.32996)	CC(NC2(C=CC(C1(OC(COP([O-])(=O)[O-])C(O)C(O)1))=CC=2))C3(C(C)NC4(=C(N=3)C(=O)NC(N)=N4))	GZLAEKVQDKNSMK-XSFFFJKMSA-L	90657660
cholest-5-en-3-one		366782	698032	848696	601001	617823	736049	693760	1009249	299543	1167309	502577	748236	464867	611695	693356	893447	509500	618080	606241	300903	1059206	586126	850466	528108	13.605	(368.3359, 25202.518)(369.3392, 5423.34)(370.3419, 181.04333)	CC(C)CCCC(C)[CH]3(CC[CH]4([CH]2(CC=C1(CC(=O)CCC(C)1[CH]2CCC(C)34))))	GGCLNOIGPMGLDB-GYKMGIIDSA-N	9908107
\kaempferol-3-O-gentiobioside-7-O-rhamnoside\""		1697791	700731	704119	683173	869868	774221	685311	658381	551846	655399	620667	713079	602205	674035	781824	828247	646310	665417	596343	599512	675445	557365	672059	516271	28.869	(758.2238, 19888.541)(759.22906, 19367.752)(760.2265, 13147.651)(761.22266, 5020.0693)(762.22107, 1903.9706)(779.2535, 1456.1967)
biphenyl-2,3-diol		1098685	1135437	1139663	811004	1118590	1213777	803859	653341	726734	807428	853528	779718	744756	843963	640672	738091	896626	837720	603956	710439	822833	696164	721228	697601	1.41	(170.56465, 942.3843)(172.36282, 810.4289)(173.07156, 168.76799)(187.07422, 21897.506)(188.07726, 366.25092)(169.06389, 1812.731)(170.05785, 415.19446)(214.06828, 3393.5242)	C1(C=CC(=CC=1)C2(=CC=CC(O)=C(O)2))	YKOQAAJBYBTSBS-UHFFFAOYSA-N	254
sorgoleone		18100000	38300000	33100000	38500000	23300000	25500000	14800000	6547262	1	11200000	1	6682274	32300000	16300000	14500000	1	11500000	1	1	1	1	1	1	1	6.397	(359.98465, 1974.7886)(362.2165, 3273.0752)(343.20538, 1133.8)(358.2168, 521544.56)(359.22, 82425.36)(360.22202, 24629.852)(361.2218, 3490.07)(340.2048, 2900.89)(382.19797, 279.74667)(364.6903, 263.2425)	C=CCC=CCC=CCCCCCCCC1(=C([O-])C(=O)C=C(OC)C(=O)1)	FGWRUVXUQWGLOX-AFJQJTPPSA-M	25246122
&beta;-amyrin		5734992	528139	1	419148	407034	386938	1	1	1	1	1	1	1	1	1	1	1	355118	307302	1	1	1	1	295342	23.463	(408.37628, 20066.48)(409.37955, 4326.948)(410.3816, 3506.13)(449.381, 191.48)(433.8704, 305.62375)(436.38226, 310.31198)	CC3(C[CH]4(C2(=CC[CH]5(C1(CCC(C(C)(C)[CH]1CCC(C2(CCC(C)(CC3)4)C)5C)O)C))))C	JFSHUTJDVKUMTJ-QHPUVITPSA-N	73145
theobromine		664704	775422	117839	631153	340573	211955	1	356282	172861	1	1	1	361145	226158	629284	404660	248348	387856	1939339	196452	1	358363	321129	325875	1.701	(185.07585, 155289.55)(166.06248, 414.1433)(165.06416, 808.5799)(168.07407, 663.2367)(182.09085, 1934.9573)(183.09395, 308.215)(185.0423, 15203.615)(187.04123, 1503.1826)	CN2(C=NC1(=C(C(NC(N(C)1)=O)=O)2))	YAPQBXQYLJRXSA-UHFFFAOYSA-N	5429
ornaline		505009	449989	510630	471327	429540	331826	218357	265315	271876	1	1	233004	167010	241130	266296	231643	326563	260638	1	153379	1	149336	1	1	12.28	(243.09735, 8706.504)(244.09973, 603.0221)(266.79584, 702.8287)(267.12985, 513.64)(247.11171, 740.265)(280.96497, 531.0373)(281.14758, 2355.32)(261.13278, 260.04333)	C([N+])CCC(C([O-])=O)[N+]C(CCC(=O)[O-])C(=O)[O-]	UXZAXFPFSQRZOZ-UHFFFAOYSA-M	90658348
\isopentenyladenine-9-iN/i-glucoside\""		584324	1	1	1	1253355	1292443	765730	308816	977407	514080	760393	292505	1788610	904500	931646	938816	655531	723998	1	839478	732761	605954	977173	1	3.114	(365.1704, 10887.006)(366.32736, 1742.9285)(367.1695, 1534.22)(351.33572, 720.8217)(351.28607, 1325.8168)(384.84103, 1560.2295)(386.58582, 1087.8588)(387.7143, 1581.2899)(366.5815, 862.8922)(370.2009, 887.84)(391.16736, 664.3794)(392.1695, 204.11)(372.15094, 193.5)
(24R)-cholest-5-ene-3&beta;,7&alpha;,24-triol		614048	261251	366283	314784	440350	266309	251661	394206	344036	323900	381756	305940	275660	369530	571530	308200	348636	427137	545175	180800	240974	235840	1	257685	22.885	(402.84, 548.195)(421.35956, 4712.14)(424.80972, 1113.552)(438.3865, 61256.24)(439.38953, 14658.055)(440.39136, 1320.2543)(419.3769, 3109.85)(442.6688, 2362.0432)(423.31836, 15433.624)(424.32693, 8042.3223)	CC(C)C(O)CCC(C)[CH]1(CC[CH]2(C(C)1CC[CH]3([CH]2C(O)C=C4(C(C)3CCC(O)C4))))	ZNCHPOYZMVVJCK-DIPBILQQSA-N	24883434
rhamnosyl tetracyclic spinosyn pseudoaglycone		11300000	3111379	2852315	2843453	2168930	2591697	1411238	1	1765072	1105671	1359575	718617	2621043	1571276	1229308	1250288	1054036	1198247	1148457	1540110	1074983	1001240	1522485	817543	9.884	(548.2979, 33641.387)(549.30084, 8009.6626)(550.30084, 1444.2391)(530.28864, 800.5825)(531.28375, 128.365)(532.3028, 3165.0596)(533.3052, 470.0725)(572.6018, 865.7953)(577.3037, 387.71)(554.28546, 825.63745)	CCC4(OC(=O)C[CH]3([CH]2(C=C[CH]5(CC(OC1(C(O)C(O)C(O)C(C)O1))C[CH]([CH]2C=C3C(=O)C(C)C(CCC4)O)5))))	IDLAOOFFVYMLHU-NTRHVAJKSA-N	90658056
3-methyl-2-oxobutanoate		324748	1	1	1	1	1	387306	269444	1	432822	2940501	306471	1	289878	400010	298667	437262	241675	241109	383799	504822	310958	320907	657129	20.664	(121.05967, 24055.97)(133.0751, 336.84375)(115.06291, 15350.155)	CC(C(C([O-])=O)=O)C	QHKABHOOEWYVLI-UHFFFAOYSA-M	5204641
hypoglycin B		741897	1	1	1	473118	1	809847	799677	369014	998619	512732	949829	1	1049546	491524	1	551853	526919	463602	652922	456969	581540	371143	527755	2.958	(269.28412, 113441.63)(270.11868, 15427.719)(271.11987, 207.03142)(257.12302, 1476.9779)(270.8052, 2329.3633)(294.1105, 151218.73)(295.11325, 16170.232)(296.11612, 1440.8157)(277.1, 106.07)	C=C1(C(CC(C(=O)[O-])NC(CCC([N+])C([O-])=O)=O)C1)	UYDZYCPIQSRXKU-NPPUSCPJSA-M	90658135
6-hydroxyprotopine		567777	1	1	1	1	1	588486	763599	412946	579572	777303	671716	1	610864	660324	571191	666044	489180	1	473014	624921	526822	552857	698412	15.264	(352.1143, 4530.72)(354.1213, 8907.5)(355.1206, 1795.79)(371.1347, 49042.86)(372.1316, 217955.11)(373.1334, 40611.05)(387.15265, 9130.378)(388.1564, 1064.493)	CN4(CC2(=C(C=CC1(OCOC=12))CC(=O)C5(C=C3(C(OCO3)=CC(CC4O)=5))))	QRZCXUNTBXMAPR-UHFFFAOYSA-N	440587
octoketide		730855	836195	842182	608766	1048724	1145666	837344	602733	762126	831256	885379	759393	670203	845672	440520	708016	857626	837932	533626	694986	904021	672763	709712	718605	1.409	(318.07315, 4418.4946)(319.06937, 15785.38)(320.0727, 1403.7446)(299.05582, 17846.42)(300.05713, 5621.3926)(301.05, 265.32)(301.06754, 9515.808)(302.07098, 2912.6687)(303.0737, 2645.553)(305.00925, 427.93134)(305.0729, 400.46)(335.10248, 1718.8514)(336.1053, 853.455)(321.104, 867.2557)(341.3343, 824.30493)(343.46338, 249.624)	CC1(O)(CC(=O)C3(C(O1)=CC(O)=CC(CC2(OC(=O)C=C([O-])C=2))=3))	WFNZGUNBSCUXFX-UHFFFAOYSA-M	44237243
\quercetin-3-iO/i-glucoside-7-iO/i-rhamnoside\""		625392	2023067	3542340	2645882	2032819	2297568	3177028	3628197	1349042	2764057	1352630	2695999	1323029	2328460	3499019	3244958	2391348	2719822	939493	1522561	3987176	2060291	3296888	1508771	12.781	(611.16614, 45027.246)(612.1692, 12140.336)(613.1713, 2160.3398)(633.14734, 22237.775)(634.1504, 5774.567)(635.15265, 974.1764)(636.1621, 279.992)
L-alanyl-L-glutamate		591150	556695	492019	612625	588997	767770	540386	590785	492025	453881	576301	602697	429631	657842	595523	594722	605685	584256	535636	347778	561445	365927	520901	527026	16.821	(217.08052, 6074.3237)(199.06952, 3258.842)(200.08356, 510.035)(219.09076, 9960.241)(201.08026, 6974.638)(237.1221, 12761.98)(238.1258, 1054.97)(219.1084, 66.28)(243.07997, 1568.5121)(245.08687, 526.02997)(225.06667, 10797.747)(226.06813, 246.50497)	CC([N+])C(=O)NC(C([O-])=O)CCC(=O)[O-]	VYZAGTDAHUIRQA-WHFBIAKZSA-M	7006474
1-18:3-2-16:0-digalactosyldiacylglycerol		14000000	13600000	11100000	8351139	21100000	22000000	15000000	16000000	9416967	20700000	14100000	21500000	14300000	42500000	24200000	26300000	25800000	12100000	11900000	10100000	17300000	5289056	11100000	14900000	27.124	(918.3713, 1499.3802)(920.08386, 3233.566)(921.1944, 4178.174)(921.4397, 4539.9785)(921.6068, 5562.63)(897.5944, 586.76337)(900.35223, 1140.0276)(901.0011, 872.45496)(901.3989, 1021.39197)(902.9279, 516.4)(898.26996, 1280.4601)(899.6041, 1630.2)(900.6033, 356.8)(932.6309, 375416.53)(933.634, 196318.98)(934.6358, 58035.496)(935.63715, 12256.567)(936.6393, 2109.4397)(918.6255, 2749.781)(919.6389, 4…	CCC=CCC=CCC=CCCCCCCCC(OCC(COC2(OC(COC1(OC(CO)C(O)C(O)C(O)1))C(O)C(O)C(O)2))OC(=O)CCCCCCCCCCCCCCC)=O	IJEZFJFCQWYKEM-HZDSJJKASA-N	90657885
stearate		170255	237239	344398	388050	251321	328866	321151	243864	855116	587663	190764	173383	1692033	343031	192117	525008	528139	610734	1039782	1197045	943861	628018	869854	947426	20.01	(288.11276, 2088.0327)(266.2567, 184.34)(302.79944, 216.775)(304.309, 8421.04)(305.3119, 1372.64)(288.29895, 20995.29)(306.25272, 17519.51)(307.25375, 3044.7188)(293.2552, 6952.76)	CCCCCCCCCCCCCCCCCC(=O)[O-]	QIQXTHQIDYTFRH-UHFFFAOYSA-M	3033836
\4-(5,5-dimethylcyclohex-1-en-1-yl)cyclohex-1-ene-1-carbaldehyde\""		552322	697568	591065	1	694348	1	349866	414215	425098	400300	407696	374548	529190	424125	429203	305659	342039	628656	590359	483884	418881	1	460413	415598	4.532	(218.16641, 12729.276)(204.16829, 17965.086)(206.1827, 937.89667)(220.1987, 58.04)(242.16132, 4105.508)(223.43025, 2737.398)(224.1391, 5898.335)
&beta;-D-glucosyl crocetin		345814	145000	162067	330482	156370	168055	160338	360238	158345	1	198496	109059	1	247682	298620	175535	147364	254982	135232	137391	107577	307943	115317	170971	22.247	(489.2345, 7709.1533)(490.23782, 1890.3344)	CC(C=CC=C(C)C(=O)[O-])=CC=CC=C(C)C=CC=C(C)C(=O)OC1(OC(C(C(C1O)O)O)CO)	ZVGODNZUEWDIPM-YXRLTKITSA-M	25245276
\gibberellin Asub24/sub\""		2198292	2717118	2530372	2758548	1434510	3728572	771784	545723	1526509	841567	1298858	418775	1211166	920880	414764	891511	825904	795094	605703	605482	1	386237	1112217	279663	11.544	(344.1601, 30547.422)(345.16354, 5163.498)(346.16977, 453.20834)(347.1697, 96.31)(330.16125, 382.21753)(346.17532, 3519.7905)(347.30237, 1212.5675)(348.1736, 1735.33)(330.1722, 261.13)(364.96628, 7476.7256)(366.0322, 952.8194)(347.19473, 3773.7441)(369.42572, 2210.0383)(371.16434, 329.20334)
\3-iO/i-methyldopa\""		599823	504970	1021275	1083959	1196985	1	1	837048	796281	1	1	862588	1	502683	1	1	1	1	1	1	546260	435691	1	535220	6.281	(197.09053, 920.35504)(229.11775, 4315.9253)(230.12566, 125.03)(211.10658, 5261.9985)
\6-methyl-H2-pterin\""		11600000	1	1	1	850539	1	684700	1	639527	1	705763	1	733700	707429	805871	713971	1	746588	764576	718647	668593	651718	658070	628768	15.538	(177.06415, 16592.53)(178.06778, 1073.4668)(163.06918, 10012.268)(164.0714, 1820.95)
\itrans/i-&beta;-iD/i-glucosyl-2-hydroxycinnamate\""		1874426	1333270	1533661	1454738	1129885	846662	618127	960040	518330	544290	525181	674999	372511	771940	756846	361528	475291	420079	1	1	1	1	1	1	2.353	(309.089, 63.77)(347.13818, 62.61)(327.51868, 1112.651)(348.0794, 6219.384)(330.069, 9160.163)(331.07257, 483.2)
3-undecyl-2-hydroxyl-1,4-naphthoquinone		10400000	1	2111373	814753	1	1	174908	535823	202840	573518	1	485924	1	1	1	1	10300000	322311	227938	1	1	269547	551538	1	31.017	(329.23227, 9556.187)(309.21344, 620.0)(313.2254, 651.94)(328.2379, 68.433334)(346.26395, 348.91498)(347.267, 18.36)(329.2529, 22.79)(349.21454, 14390.892)(350.21457, 3299.766)(351.21933, 242.09001)(331.20068, 34207.996)(332.2144, 10945.448)	CCCCCCCCCCCC1(=C(C)C(C2(C(C(=O)1)=CC=CC=2))=O)	ANINJZDEPNDTPH-UHFFFAOYSA-N	502619
littorine		3791022	1	5351601	5175666	3888421	1	3015441	1	1	3475928	1	3522780	3856284	4673748	4260976	3426846	1	3495964	9548617	1	13300000	10600000	10700000	15900000	17.5695	(292.1826, 2459.3684)(273.16946, 3079.0632)(294.62747, 3080.4644)(295.2011, 5644.94)(277.1877, 15080.15)(278.44122, 7012.508)(309.21432, 34755.555)(310.21854, 12265.801)(291.20554, 231926.83)(292.2082, 35283.816)(298.99634, 3324.5098)(299.99454, 5269.9883)(300.17062, 11604.247)	C[N+]1(C2(CC(CC1CC2)OC(=O)C(O)CC3(C=CC=CC=3)))	FNRXUEYLFZLOEZ-FXUDXRNXSA-O	91820147
(S)-corytuberine		176236	269177	234568	225884	209157	227392	168684	229152	176073	153329	219696	146432	283412	277629	191393	193634	247353	223761	162747	214288	162533	243687	200608	196737	7.186	(333.17105, 2689.7173)(332.55914, 1774.5715)(330.17346, 485.71002)(315.16663, 2886.5706)(316.16443, 3356.4521)(349.82266, 1503.505)(350.20264, 1063.71)(332.189, 144.39)(351.14246, 8090.8477)(352.14526, 1024.8134)	C[N+]1(CCC4(=C3([CH]1CC2(C(=C(O)C(OC)=CC=2)C3=C(O)C(OC)=C4))))	WHFUDAOCYRYAKQ-LBPRGKRZSA-O	25201991
L-dihomomethionine		669479	945661	406109	1174803	2009843	744477	1746673	719373	742898	503412	487534	431767	1453180	876880	960513	632236	950184	1654339	742112	1170628	1017118	1228118	1353115	1103833	8.666	(177.0818, 573.9624)(182.09122, 1528.8027)(160.07799, 30627.494)(161.0774, 1576.1934)(200.0755, 10180.722)(200.1173, 13478.77)	CSCCCCC([N+])C(=O)[O-]	FBWIRBFZWNIGJC-LURJTMIESA-N	90658959
10,16-dihydroxypalmitate		1130006	1	455207	2512378	819846	239348	498560	736101	342985	392328	408705	572134	1	354149	431450	267289	503597	416153	494183	319628	500330	874868	740584	541146	22.512	(271.21405, 10011.801)(291.24115, 15587.3125)(292.2449, 1574.53)(273.2287, 465.7033)(305.25616, 5557.8564)(306.26007, 420.42154)(307.2724, 123.32)(287.2446, 2813.69)(313.21866, 4944.025)(313.4691, 5154.6377)(314.22186, 8510.637)(292.33792, 6419.4106)	C(CCCCCC(O)CCCCCCCCC([O-])=O)O	VJZBXAQGWLMYMS-UHFFFAOYSA-M	25201518
O-phospho-L-tyrosine		1305103	1940613	2097106	1721268	2610446	2984960	2558738	1885776	2129809	2411180	2459926	2329642	1865547	2233113	1440583	1655825	2321462	2300874	1480507	2177194	2597112	2181620	2209873	2277310	1.405	(241.01445, 102372.945)(242.01558, 32160.69)(263.04263, 5588.3364)(264.0452, 677.94)(243.60878, 10690.243)(244.61119, 8081.8784)(245.31506, 7587.5093)(246.0284, 707.4367)(260.17514, 1165.3088)(284.3198, 1151.4989)(285.023, 2435.8872)	C(C(CC1(C=CC(OP([O-])([O-])=O)=CC=1))[N+])(=O)[O-]	DCWXELXMIBXGTH-QMMMGPOBSA-L	25202084
ecgonine methyl ester		8119294	36000000	13100000	14500000	15200000	22000000	13500000	9323006	13100000	12800000	13200000	3836999	25100000	10200000	6662168	12900000	9161131	22400000	17600000	7736646	15500000	8716033	9277513	17000000	4.546	(202.13457, 44200.3)(203.1376, 167.84)(184.12349, 11069.379)(201.13716, 13872.097)(183.1252, 3808.344)(218.16528, 16558.248)(205.16682, 1534.2426)(223.1204, 384.5)(205.10712, 272654.62)(206.98767, 9136.215)(207.36162, 4036.9849)(208.1073, 249.18)	C[N+]1([CH]2(CC(O)C(C(OC)=O)[CH]1CC2))	QIQNNBXHAYSQRY-UYXSQOIJSA-O	46878490
dihydromethanophenazine		3900082	2108158	1975347	1	1	1	1339763	1	1659247	1533603	1305901	1174781	1769715	1	1869000	2000946	1779364	1445829	1407023	1357978	1321971	1409832	1424003	1537668	24.199	(542.5784, 1582.6945)(543.8633, 56161.457)(544.4276, 122234.07)(523.24493, 1976.2046)(528.42096, 3985.8494)(542.4166, 560.27)(544.4277, 86465.41)(523.40454, 7005.9565)(524.409, 1979.5566)(558.5451, 14056.003)(559.5478, 4411.899)(561.4508, 155.75)(540.8764, 5904.1807)(541.68823, 3131.0974)(563.39526, 2636.5625)(564.3938, 713.0101)(545.3905, 1272.4841)	CC(C)=CCCC(C)=CCCC(C)=CCCC(C)=CCCC(C)CCOC3(=CC2(NC1(=CC=CC=C1NC=2C=C3)))	LNCNNIYZOUNGMU-QAAQOENVSA-N	5281993
3-hydroxypropanoyl-CoA		122314	1	1	143299	176762	123652	147307	190236	180374	140981	143165	126945	127021	131813	184700	150741	1	149013	151846	147048	135921	170638	141005	1	26.618	(840.1281, 14450.314)(841.13043, 2190.4106)(858.0995, 6627.1562)(859.10266, 483.98465)	CC(C)(C(O)C(=O)NCCC(=O)NCCSC(CCO)=O)COP(=O)(OP(=O)(OCC1(C(OP([O-])(=O)[O-])C(O)C(O1)N3(C2(=C(C(N)=NC=N2)N=C3))))[O-])[O-]	BERBFZCUSMQABM-IEXPHMLFSA-J	44229175
L-rhamnono-1,4-lactone		713339	882059	125358	695572	157305	366374	1	367180	438823	1	1	1	368258	222194	707242	430191	252337	405438	2248603	1	1	366955	166564	334926	1.542	(166.06259, 347.316)(145.04381, 3815.2053)(146.04507, 285.21335)(165.06415, 726.02734)(147.05287, 236.29202)(182.09085, 1760.2247)(183.09395, 305.065)(164.58397, 1476.89)(185.0423, 15472.87)(186.04611, 1002.8725)(187.04123, 1458.13)(167.25378, 1353.6345)	CC([CH]1(C(C(O)C(O1)=O)O))O	VASLEPDZAKCNJX-KLVWXMOXSA-N	5460219
lupeol		5734992	528139	1	419148	407034	386938	1	1	1	1	1	1	1	1	1	1	1	355118	307302	1	1	1	1	295342	23.463	(408.37628, 20066.48)(409.37955, 4326.948)(410.3816, 3506.13)(449.381, 191.48)(433.8704, 305.62375)(436.38226, 310.31198)	C=C(C)C5(CCC4(C)(CCC3(C)([CH](CC[CH]2(C1([CH](C(C)(C)C(CC1)O)CCC(C)23)(C)))[CH]45)))	MQYXUWHLBZFQQO-QGTGJCAVSA-N	259846
5-deoxypyridoxal		467583	1	384623	451316	352576	414846	184005	215423	211103	1	1	1	184419	248797	1	168140	191214	1	1	1	1	1	1	1	9.718	(138.06429, 898.3)(137.06898, 5084.0625)(169.09666, 7034.5884)(151.08531, 1251.9574)	CC1(C(C=O)=C(O)C(C)=NC=1)	SOYIPVHKLPDELX-UHFFFAOYSA-N	164889
&beta;-seco-amyrin		5734992	528139	1	419148	407034	386938	1	1	1	1	1	1	1	1	1	1	1	355118	307302	1	1	1	1	295342	23.463	(408.37628, 20066.48)(409.37955, 4326.948)(410.3816, 3506.13)(449.381, 191.48)(433.8704, 305.62375)(436.38226, 310.31198)	CC3(=C(CC[CH]2(C1(CCC(C([CH]1CC=C2C)(C)C)O)C))[CH]4(C(CC3)(CCC(C)(C)C4)C))	BVMWOSNBDNNUBA-NBANTFJXSA-N	56927810
1,6,8-trihydroxy-7-methoxy-2-methylanthraquinone		210020	222194	273675	242734	419245	399582	122954	1	157576	130460	238782	236589	121252	216558	129821	109668	208897	229926	1	153662	134201	103833	1	115635	1.395	(285.05658, 985.4975)(287.35855, 2763.7666)(284.05316, 651.005)(321.104, 243.8)(301.06763, 16569.818)(302.07095, 5321.764)(307.05112, 914.7032)(303.0941, 461.17572)	CC2(=C(O)C1(C(=O)C3(C(=C(C(O)=CC(C(=O)C=1C=C2)=3)OC)O)))	HCRUWIGJIZVCAW-UHFFFAOYSA-N	25203826
\iN/i-carbamoyl-L-aspartate\""		1409764	1	628741	1044704	384968	1	508249	761799	721815	444028	412929	1	382447	505897	904316	902424	396187	575697	1621868	320817	465107	609489	541205	499112	1.429	(175.02782, 376.28836)(175.0334, 2283.14)(157.02295, 1464.5)(197.82805, 1214.3024)(202.02989, 1135.7867)(179.00467, 41505.145)(180.00517, 5341.0615)(181.00223, 5468.069)(182.01448, 291.22998)
L-indospicine		159806	1	768368	2256212	5841182	679094	664424	1	1	1458997	1000181	863546	2059733	988525	998794	1	1019616	1	1558074	831892	1	1	1	1	2.54	(174.12187, 12976.06)(175.12602, 2059.0015)(156.11226, 12985.743)(179.13849, 3598.0466)(194.1623, 620.22906)(179.15625, 2569.0183)(199.11751, 49.559998)(183.11128, 1505.7433)	C(N)(=[N+])CCCCC([N+])C(=O)[O-]	SILQDLDAWPQMEL-YFKPBYRVSA-O	44123309
\kaempferol 3-iO/i-rhamnosyl(1-2)glucoside-7-iO/i-rhamnoside\""		1697791	700731	704119	683173	869868	774221	685311	658381	551846	655399	620667	713079	602205	674035	781824	828247	646310	665417	596343	599512	675445	557365	672059	516271	28.869	(758.2238, 19888.541)(759.22906, 19367.752)(760.2265, 13147.651)(761.22266, 5020.0693)(762.22107, 1903.9706)(779.2535, 1456.1967)
\1-iO/i-(4-coumaroyl)-&beta;-D-glucose\""		6291842	6786421	7054019	7189042	7014722	8403884	6717968	6959528	6373823	6207349	6945520	6997952	5745305	7338702	7023614	6910513	7272822	6774185	6624043	5502891	6921438	5668554	6279428	6872269	16.826	(327.09894, 154.41624)(309.08865, 206.4475)(331.1206, 55.15)(326.12595, 81856.91)(327.7284, 6997.1313)(328.12924, 385.2075)(353.09665, 1061.555)
\S-8-methylthiooctylhydroximoyl-L-cysteine\""		480472	1	1	233453	344694	380580	316017	361420	336446	286145	300400	265867	283423	338763	316028	329855	354125	339793	320276	257020	273929	269917	248216	337218	3.985	(311.45673, 2073.756)(312.18744, 6497.181)(313.12378, 565.62555)(293.6837, 2052.8958)(294.11014, 6586.993)(311.1273, 658.22003)(293.11694, 441.69888)(326.1554, 7965.972)(327.15762, 946.90546)(309.31033, 236.93498)
(-)-gallocatechin		459573	1	219347	276007	319645	409535	377514	494016	462416	299544	1	247909	423500	460751	424854	367868	708865	539036	704710	525172	781723	1066312	1227227	1224695	2.502	(324.1049, 13355.581)(325.11014, 1173.0408)(326.1048, 787.536)(309.15607, 1634.9331)(310.1055, 1461.2101)(330.06906, 7881.7344)(331.07227, 1085.86)	C3(=C(C2(OC1(=CC(=CC(=C1CC2O)O)O)))C=C(O)C(=C(O)3)O)	XMOCLSLCDHWDHP-DOMZBBRYSA-N	9882981
(+)-6a-hydroxymaackiain		210020	222194	273675	242734	419245	399582	122954	1	157576	130460	238782	236589	121252	216558	129821	109668	208897	229926	1	153662	134201	103833	1	115635	1.395	(285.05658, 985.4975)(287.35855, 2763.7666)(284.05316, 651.005)(321.104, 243.8)(301.06763, 16569.818)(302.07095, 5321.764)(307.05112, 914.7032)(303.0941, 461.17572)	C5(C3(C2(=CC1(OCOC=1C=C2O[CH]3C4(=CC=C(O)C=C4O5))))(O))	GLMPLZUBQDAZEN-CVEARBPZSA-N	9543463
glycyrrhetinate		181000000	246000000	260000000	257000000	190000000	212000000	174000000	101000000	184000000	142000000	135000000	123000000	266000000	143000000	1	124000000	137000000	155000000	177000000	171000000	156000000	133000000	192000000	103000000	21.818	(470.20245, 86415.01)(471.45874, 531731.1)(472.4631, 146737.02)(473.41293, 24685.705)(474.8511, 3370.87)(475.3535, 496.16)(456.33737, 549.78613)(457.3344, 870.19995)(470.4662, 37094.15)(472.3434, 70549.51)(456.33795, 3088.324)(458.2385, 2619.281)(458.3402, 16416.41)(488.3671, 6033513.5)(489.37, 2086935.1)(490.3724, 366582.88)(491.37424, 47146.598)(492.37637, 4623.5225)(473.22128, 4756.8115)(473.3…	CC4(C)(C3(CCC2(C)(C1(C)(CCC5([CH](C1=CC(C2C(C)3CCC(O)4)=O)CC(C([O-])=O)(C)CC5)C))))	MPDGHEJMBKOTSU-VOPRYAMFSA-M	90658411
2,4-diamino-6-ethyl-5,3'-(2-cyclohexylphenoxy)prop-1'-yloxypyrimidine		1045112	2559376	2427938	3286398	1034261	1152363	526278	326281	932818	549744	536794	327379	1195740	1	467636	680483	418606	503053	696148	705900	681798	663269	650311	585053	8.928	(415.2539, 660.4633)(395.0144, 4186.151)(395.23233, 1727.33)(414.26154, 4165.9023)(396.24463, 24618.99)(397.24985, 11594.821)(398.25412, 2469.1748)(432.28543, 4788.0864)(413.7536, 118306.73)(414.82373, 22615.57)(416.2831, 4311.4165)(438.2436, 2527.9536)(439.25232, 1633.5034)(440.25394, 7182.6333)(417.48996, 12382.375)(418.71872, 791.46246)	CCC3(=C(OCCCOC2(C(C1(CCC(C(C)=O)CC1))=CC=CC=2))C(N)=NC(N)=N3)	GKVIGLISMFSOPU-UHFFFAOYSA-N	45479353
glutinol		5734992	528139	1	419148	407034	386938	1	1	1	1	1	1	1	1	1	1	1	355118	307302	1	1	1	1	295342	23.463	(408.37628, 20066.48)(409.37955, 4326.948)(410.3816, 3506.13)(449.381, 191.48)(433.8704, 305.62375)(436.38226, 310.31198)	CC1(C)(CCC2(C)([CH](C1)C3(C)(C(C)(CC2)[CH]4(C(C)(CC3)[CH]5(C(=CC4)C(C)(C)C(O)CC5)))))	HFSACQSILLSUII-ISSAZSKYSA-N	9932254
\iN/i-&delta;-(phosphonoacetyl)-L-ornithine\""		384156	451671	1	252665	394029	638496	421114	425899	372100	376640	429294	283427	324547	465883	345922	328802	388904	278874	398436	301927	335094	324344	397227	436574	16.841	(254.0603, 143.78099)(258.07434, 65.0)(239.06496, 1305.9519)(240.06346, 2773.487)(271.0909, 6292.7227)(253.0798, 2869.2893)
7,8-dihydromonapterin		125595	1	113249	113048	1	101344	174261	120165	170949	185414	193931	1	185971	197303	223735	210562	190189	217093	255364	164130	204591	1	157824	214481	1.518	(242.09822, 755.00555)(255.11748, 14229.8545)(256.1181, 1408.3015)(263.0809, 446.93002)	C1(NC2(N=C(N)NC(=O)C(N=C1C(O)C(O)CO)=2))	YQIFAMYNGGOTFB-NJGYIYPDSA-N	45479435
4,4-dimethyl-5&alpha;-cholest-7-en-3&beta;-ol		8030964	1764606	1061774	1277888	1353082	1326205	1434144	932506	1122355	1412737	1319479	1271234	1	1519884	1	1202858	1	1350100	1134942	1427891	1498397	1342466	1280775	1401164	28.847	(419.3606, 132933.88)(420.3638, 36066.473)(421.3662, 5210.6216)(422.3695, 691.67)	CC(C)CCCC(C)[CH]4(CC[CH]3(C(C)(CC[CH]2(C(=CC[CH]1(C(C)(C)C(CCC(C)12)O))3))4))	UVNXFLZMQCAWCP-RCTKLBHESA-N	5460076
mycinamicin VI		1303574	1	1	1	1564138	3283927	5437474	4594225	2519924	3057170	4277118	7367854	1	7022332	5830505	4125461	6541144	5549385	9683729	7453060	10700000	9099264	11100000	11000000	24.328	(668.4003, 6988.8726)(669.40533, 78778.086)(670.4107, 26277.254)(656.35693, 797534.4)(657.36053, 326266.62)(657.4107, 482881.47)(687.0141, 921.435)(687.4332, 522.055)(670.35425, 1286.0239)(674.4395, 253.14)(696.0197, 3741.7886)(696.9757, 3912.6055)(697.0123, 5410.904)(697.4131, 5289.19)(674.3919, 547.56287)	CCC1(C(C=CC=CC(C(C)CC(C)C(C(C=CC(=O)O1)C)OC2(C(C(CC(C)O2)[N+](C)C)O))=O)COC3(C(C(C(C(C)O3)O)O)O))	ORPUAOXOPLNKNG-GEUQSOIWSA-O	56927772
streptothricin F		1062767	989190	811397	858472	684935	819243	404486	200049	521899	328848	425242	204229	1	452069	336385	389675	305605	374061	318475	448476	331181	295466	452535	238583	9.157	(505.2754, 13273.75)(506.2778, 2600.6357)(507.296, 635.74)(488.90335, 6719.8657)(489.27887, 1720.6299)(507.30136, 1065.8181)(532.2657, 77.24)(514.2569, 388.67)	C([N+])CCC([N+])CC(=O)NC3(C([N+]=C2(NC1(C(C(=O)NCC(O)1)N2)))OC(CO)C(OC(=O)N)C(O)3)	NRAUADCLPJTGSF-VOEMPMTGSA-Q	49859593
\pelargonidin 3-iO/i-sophoroside\""		974421	661011	725832	1254000	730283	1058937	673458	1740492	1065315	712804	428633	571486	218227	1795011	1248862	869897	708476	1104191	1174657	332019	1213885	459839	484993	660542	13.811	(595.1711, 21631.43)(596.1745, 5721.856)(597.1767, 972.8134)(617.15247, 9413.323)(618.15546, 2119.091)(619.15796, 406.89502)
\&Delta;sup1/sup-pyrroline-2-carboxylate\""		431713	1596765	697837	784069	791863	1105856	734158	540264	821076	683498	669869	277542	1328248	550989	443737	671477	493826	1211685	1160300	465454	827279	569501	618576	1043003	4.545	(115.04761, 1099.448)(130.07451, 14227.809)(112.84803, 458.87997)
3,5-dihydroxybiphenyl		1098685	1135437	1139663	811004	1118590	1213777	803859	653341	726734	807428	853528	779718	744756	843963	640672	738091	896626	837720	603956	710439	822833	696164	721228	697601	1.41	(170.56465, 942.3843)(172.36282, 810.4289)(173.07156, 168.76799)(187.07422, 21897.506)(188.07726, 366.25092)(169.06389, 1812.731)(170.05785, 415.19446)(214.06828, 3393.5242)	C2(C=CC(C1(C=C(O)C=C(O)C=1))=CC=2)	UAVUNEWOYVVSEF-UHFFFAOYSA-N	604248
oryzalexin C		1592421	1	1	1	1	1411520	870748	1090059	3095633	1401390	1	1456199	1639722	1	1508771	1080686	1	1	1	1	1	2144946	957391	596544	4.013	(302.21344, 24946.588)(303.22128, 6083.7905)(282.2008, 265618.22)(283.20218, 33632.32)(284.20374, 5803.2407)(285.20752, 678.13995)(302.72055, 32091.855)(303.2212, 9920.3)(286.2182, 10325.99)(300.23547, 1339.81)(324.74136, 9837.742)(326.2067, 43037.965)(327.20892, 6893.6587)(328.2086, 3988.8726)(307.62332, 1317.8713)(308.1944, 1581.89)	C=CC2(CC[CH]3(C1(CCC(C(C)(C)[CH]1CC(=O)C(=C2)3)=O)C))C	IOCKHKBAJGJHFL-FCNFAXOHSA-N	176495
2,5-dihydroxybenzoate 5-O-&beta;-D-glucoside		1235367	1	1	1	1	1637664	1418250	1684575	1	1363074	1	1683658	1	1	1728655	1509690	1581176	1	819378	1	1635340	2681273	2975130	3054351	16.631	(333.10776, 21460.334)(334.1104, 2750.8223)(315.09793, 20941.455)(316.10114, 2356.6423)(323.0626, 225.3)	C(O)C2(OC(OC1(=CC=C(O)C(C(=O)[O-])=C1))C(O)C(O)C(O)2)	CBTFERBMQQAROP-BZNQNGANSA-M	54726827
EGTA		4392346	3632750	2639111	8360913	4851175	5347467	2422003	2480791	3411075	2512234	2541622	2080129	2913939	3110610	2468695	3002991	3561586	2919993	3218958	2740808	3397629	3724039	3535267	3011492	1.514	(360.1131, 111.3)(399.15268, 4771.798)(379.145, 938.52)(381.08853, 101136.22)(382.0918, 12854.866)	C(N(CC(=O)[O-])CC(=O)[O-])COCCOCCN(CC(=O)[O-])CC(=O)[O-]	DEFVIWRASFVYLL-UHFFFAOYSA-J	5461084
\leucocyanidin\""		459573	1	219347	276007	319645	409535	377514	494016	462416	299544	1	247909	423500	460751	424854	367868	708865	539036	704710	525172	781723	1066312	1227227	1224695	2.502	(324.1049, 13355.581)(325.11014, 1173.0408)(326.1048, 787.536)(309.15607, 1634.9331)(310.1055, 1461.2101)(330.06906, 7881.7344)(331.07227, 1085.86)
lanosterol		5734992	528139	1	419148	407034	386938	1	1	1	1	1	1	1	1	1	1	1	355118	307302	1	1	1	1	295342	23.463	(408.37628, 20066.48)(409.37955, 4326.948)(410.3816, 3506.13)(449.381, 191.48)(433.8704, 305.62375)(436.38226, 310.31198)	CC(C)=CCCC([CH]1(C2(C)(C(C)(CC1)C4(=C(CC2)C3([CH](C(C)(C)C(O)CC3)CC4)(C)))))C	CAHGCLMLTWQZNJ-BQNIITSRSA-N	246983
3-hydroxyindolin-2-one		916371	430554	415560	384660	360876	406250	395976	310131	343080	369546	409022	365521	385929	367191	460920	330240	413551	422507	342548	382176	307522	307924	389157	372692	28.855	(150.0545, 4599.73)(151.0507, 671.84)(167.08003, 11213.124)(168.08354, 461.3871)(149.06883, 23619.625)	C1(C=CC2(NC(=O)C(O)C(C=1)=2))	SGZFJWQQBHYNNF-UHFFFAOYSA-N	6097
a 6-hydroxy-3,7-dimethyloctanoate		1914723	5752682	1	4820937	5576210	6862783	1648958	1	3033130	1472664	2513534	923116	5933679	1943169	1	1	2045627	2730752	1679707	3318347	2223737	1	2288874	1659465	3.383	(188.13773, 50021.035)(189.13852, 8122.157)(170.1271, 43387.08)(171.1276, 16238.78)(205.16635, 4383.903)(206.1809, 68.88)(187.15616, 19690.316)(212.65764, 7119.8867)(214.13257, 5121.8467)(192.11159, 35701.668)(193.11443, 3559.5137)(194.113, 244.368)	CC(C)C(O)CCC(C)CC([O-])=O	IQBGVZDRJBTLDN-UHFFFAOYSA-M
\isovitexin 2\"-O-&beta;-D-glucoside\""		3348657	1	1	1	1	1	1	1	1	1	1	1	1	1	1	1	1	1	1	1	1	1	1	1	27.264	(611.1908, 74697.55)(621.1459, 1020.69)
coelenteramide h		816667	665045	941482	739644	944310	985826	970665	1012388	727696	956424	925017	1062649	647518	1118244	808757	741470	963224	874887	785884	918338	1011994	946616	1026870	1099545	8.469	(400.17825, 5192.698)(377.15433, 22514.68)(378.15817, 4086.5452)(379.1475, 1184.7811)(417.71445, 134.065)(402.15268, 2259.2478)(403.1508, 8485.294)(404.1561, 1325.4733)	C4(C=CC(CC3(C(NC(=O)CC1(C=CC=CC=1))=NC=C(C2(C=CC(O)=CC=2))N=3))=CC=4)	GLNOCHFLWSMEDS-UHFFFAOYSA-N	5459940
\1-iO/i-malyl-&beta;-iD/i-glucose\""		1488662	439333	645787	1062254	447635	353086	296809	351370	208673	297213	255319	327496	1	312917	565384	294652	260078	206997	1	1	171813	217413	191957	234570	1.579	(279.53232, 6937.668)(280.06036, 306.36713)(296.07553, 12355.6455)(297.0783, 720.01227)(298.07452, 1372.2699)(313.10037, 946.52625)(300.1052, 952.15704)(321.0682, 1069.9634)
\kaempferol 3-iO/i-rhamnoside-7-iO/i-glucoside\""		974421	661011	725832	1254000	730283	1058937	673458	1740492	1065315	712804	428633	571486	218227	1795011	1248862	869897	708476	1104191	1174657	332019	1213885	459839	484993	660542	13.811	(595.1711, 21631.43)(596.1745, 5721.856)(597.1767, 972.8134)(617.15247, 9413.323)(618.15546, 2119.091)(619.15796, 406.89502)
3-epihydroxy-2'-deoxymugineate		639158	817004	1043186	1	1012358	1121879	1	742824	647430	796595	879347	1	744557	961741	547399	686850	910904	661526	440040	855515	692680	718450	710315	818814	1.531	(306.11273, 482.95212)(321.13657, 1702.1963)(345.85617, 344.74255)(346.1074, 488.37)(323.08365, 25248.428)(324.08676, 2487.698)(325.08328, 1172.4518)	C1(C(O)[CH](C([O-])=O)N1CC[CH]([N+]CC[CH](O)C(=O)[O-])C(=O)[O-])	UQYFTKWTXJZWBK-JBDRJPRFSA-L	25202352
11-oxo-&beta;-amyrin		36600000	60300000	62000000	64300000	41700000	46400000	37000000	18000000	40100000	26900000	26300000	21900000	63200000	27900000	15900000	24000000	26000000	31300000	37500000	36000000	30300000	24900000	41300000	18000000	21.672	(422.351, 1701.4)(424.37064, 1177.4961)(425.3737, 3523.09)(459.3994, 179.83)(441.3922, 2584.3)(445.3441, 1298748.8)(446.34647, 206915.05)(447.34842, 24883.078)(448.35056, 2053.9268)	CC3(CC4(C2(=CC(=O)C5(C1(CCC(C(C1CCC(C2(CCC(CC3)4C)C)5C)(C)C)O)C))))C	UKAIYBGRLWQHDQ-VCUIEPQISA-N	90658533
dehydroabietate		2150321	1	1	1	2281503	2279708	2167910	2020128	2720692	1	2500080	2114366	1	1949774	2670217	1759159	2470976	2383739	2683612	2025273	1	1763594	3068050	1	5.573	(301.20416, 83260.7)(302.21216, 18353.398)(303.21524, 1802.7999)(281.18738, 1761.6234)(300.2108, 122646.336)(283.7019, 1366.4249)(317.2369, 105.32)(303.23495, 4026.4294)(322.19122, 1982.1036)(323.19467, 491.7594)	CC(C3(=CC=C2(C1(C(C(CCC1)(C(=O)[O-])C)CCC2=C3)C)))C	NFWKVWVWBFBAOV-IPNZSQQUSA-M	25203731
D-octopine		380828	477449	432891	1	1	1	256579	603583	1	832967	356171	599673	1	1	216342	284337	467482	1	1	203605	1	164572	168116	461172	4.149	(250.14049, 36007.523)(251.1438, 5322.223)(231.71199, 4382.773)(232.6309, 1664.335)(251.5524, 6215.237)(232.88908, 513.8575)(266.53442, 3084.747)(269.17477, 4390.5737)(246.15674, 21925.803)(271.377, 2040.8975)(253.1172, 4278.405)	CC(C([O-])=O)[N+]C(C([O-])=O)CCCNC(N)=[N+]	IMXSCCDUAFEIOE-RITPCOANSA-N	6992007
\(5iR/i)-5-phosphonooxy-L-lysine\""		10000000	11000000	11300000	11800000	9356990	14100000	11100000	11600000	8565118	8497502	11400000	11600000	9400648	12300000	11800000	11500000	12000000	11300000	11000000	7292684	11600000	9550947	10700000	11800000	16.82	(241.05959, 938.36743)(227.3965, 76.37667)(259.09134, 87735.555)(260.09476, 10005.481)(261.0962, 456.5433)(241.08069, 52503.152)(242.08372, 6454.1235)(243.07997, 1364.0361)
\(iR/i)-2,3-dihydroxy-3-methylbutanoate\""		4936937	13800000	1	10800000	11400000	16800000	3746613	2811182	8843619	5377306	7013831	3010570	7129815	3859551	1531654	4478209	4526525	5698507	2173166	3779064	4402136	1772155	2892770	2263363	3.095	(121.05959, 49737.848)(151.08438, 100860.914)(152.08582, 8318.495)(153.09087, 585.5671)
a 7-hydroxy-4-isopropenyl-7-methyloxepan-2-one		196424	198013	179707	123809	190995	200954	1	1	1	1	1	1	1	1	1	1	1	1	1	1	1	1	1	1	1.435	(187.86803, 234.775)(169.10655, 871.86993)(168.1113, 399.92)(204.15059, 26723.65)(185.13832, 37353.297)(186.14127, 2077.924)(189.08961, 6180.096)(190.09554, 536.6066)	C=C(C)C1(CC(=O)OC(C)(O)CC1)	ZZVPZXLETLTSEB-UHFFFAOYSA-N
L-homomethionine		1086038	1471772	393529	1618450	1540901	1813796	1204825	1521797	1418512	1	1613386	907626	1026705	1524601	1513572	1556289	1589540	1506383	1491482	1	1513389	1187385	1101382	1207934	16.82	(149.05385, 9259.685)(150.0545, 1163.8)(164.07277, 15844.429)(165.0671, 4843.74)(146.06203, 6435.8047)(147.05502, 583.7177)	CSCCCC(C([O-])=O)[N+]	SFSJZXMDTNDWIX-YFKPBYRVSA-N	90659289
L-carnitine		1887692	1	1699759	1	1	1	1	1	1	1382634	1627600	1	1	2537651	1	1	279394	1934534	1	2413510	2859455	1770125	2270321	2852860	23.657	(161.1056, 27021.795)(162.10866, 922.47003)(143.0945, 3808.9182)(144.09209, 225.66182)(164.13719, 3461.3633)(165.1369, 4801.057)	C(C(O)CC(=O)[O-])[N+](C)(C)C	PHIQHXFUZVPYII-ZCFIWIBFSA-N	10917
&gamma;-glutamyl-L-putrescine		222206	486940	1	1	338941	529067	296914	189619	1	239304	251730	1	323798	509392	726776	532871	717972	375690	1	388934	1	364476	281115	1	4.563	(220.27249, 3103.4512)(223.16283, 70.04667)(200.13792, 9310.718)(220.16321, 33022.42)(221.16515, 5381.5146)(206.15979, 3809.0676)(243.14381, 2502.2441)(244.14664, 176.964)(245.147, 63.86)(224.27417, 389.05716)	C([N+])CCCNC(=O)CCC([N+])C(=O)[O-]	WKGTVHGVLRCTCF-ZETCQYMHSA-O	25244807
\Nsup2/sup-succinyl-L-glutamate 5-semialdehyde\""		565732	597585	536366	651235	588405	1	521006	543612	470153	422351	555891	187241	396102	587710	590385	545738	646479	558533	469370	391011	504279	410656	463929	581751	16.926	(229.05894, 240.15224)(211.04912, 4507.28)(215.06314, 2409.172)(247.09082, 2114.0825)(229.07993, 6997.426)(255.05586, 160.03125)
2-formylaminobenzaldehyde		916371	430554	415560	384660	360876	406250	395976	310131	343080	369546	409022	365521	385929	367191	460920	330240	413551	422507	342548	382176	307522	307924	389157	372692	28.855	(150.0545, 4599.73)(151.0507, 671.84)(167.08003, 11213.124)(168.08354, 461.3871)(149.06883, 23619.625)	C(C1(C(=CC=CC=1)NC=O))=O	PVIMSPYDDGDCTG-UHFFFAOYSA-N	400
maleate		240712	215287	1	1	1	1	1	1	179898	1	1	1	1	1	1	1	1	180385	1	1	1	1	1	1	1.726	(117.00372, 156.5275)(132.02985, 5809.605)	C([O-])(=O)C=CC([O-])=O	VZCYOOQTPOCHFL-UPHRSURJSA-L	5288227
dimeric urushiol peroxide		268956	351957	290612	385318	1	211204	1	1	204960	1	211361	1	302748	1	1	298192	1	1	1	1	1	1	1	1	19.535	(660.43524, 14705.368)(661.43835, 5109.5034)(662.44354, 1236.5166)(681.57434, 4066.8599)(682.4662, 787.13)(662.4628, 2073.66)	CC=CC=CC=CC(OC(C=CC=CC=CC)CCCCCCCC1(C(O)=C(C=CC=1)O))CCCCCCCC2(C=CC=C(O)C(O)=2)	LHTWOCYDZMMOOG-IVXJDZNUSA-N	91819806
7-dehydrocholesterol		366782	698032	848696	601001	617823	736049	693760	1009249	299543	1167309	502577	748236	464867	611695	693356	893447	509500	618080	606241	300903	1059206	586126	850466	528108	13.605	(368.3359, 25202.518)(369.3392, 5423.34)(370.3419, 181.04333)	CC(C)CCCC(C)[CH]1(CC[CH]2(C(C)1CC[CH]3(C2=CC=C4(C(C)3CCC(O)C4))))	UCTLRSWJYQTBFZ-DDPQNLDTSA-N	439423
\3-hydroxy secoberbine intermediate\""		800711	791197	1	908673	768093	791990	531737	506401	714411	549663	620767	419458	668757	614792	458167	668839	658625	645062	593406	619437	724881	668365	708113	705398	3.326	(386.15698, 2667.6008)(390.1706, 76.24)(368.14737, 8993.947)(369.15225, 798.56)(368.1479, 8613.375)(369.15244, 642.223)(370.14413, 122.1125)(407.65826, 372.28464)(408.19904, 2997.55)(412.1539, 495.79782)(393.40567, 8250.538)(395.1404, 8556.49)
1-pyrroline-5-carboxylate		431713	1596765	697837	784069	791863	1105856	734158	540264	821076	683498	669869	277542	1328248	550989	443737	671477	493826	1211685	1160300	465454	827279	569501	618576	1043003	4.545	(115.04761, 1099.448)(130.07451, 14227.809)(112.84803, 458.87997)	C1(=NC(CC1)C(=O)[O-])	DWAKNKKXGALPNW-UHFFFAOYSA-M	11966213
an icosadienoate		194040	1	241062	285952	1	161919	179160	147257	529865	236133	1	1	595979	171039	161445	315972	295062	306064	554160	489542	319470	271056	389769	355548	20.809	(333.10928, 1803.526)(334.9494, 9654.778)(335.2665, 9983.632)(291.262, 1694.8899)(330.30884, 1291.596)(308.26868, 12146.96)(309.26877, 1618.8679)(310.2809, 210.44)(317.2545, 6343.5366)(308.2879, 2471.51)(309.2901, 1480.4)	CCCCCC=CCC=CCCCCCCCCCC(=O)[O-]	XSXIVVZCUAHUJO-HZJYTTRNSA-M
ginsenoside Rg1		1283153	1461400	1545060	1751222	918906	1121248	803037	418074	954180	570744	618125	402315	1792225	688404	574182	639741	542022	653656	734328	810265	636326	533090	930680	396155	13.144	(784.4917, 34222.074)(785.49457, 12026.461)(786.49677, 2550.7434)(787.49884, 360.24667)(827.6658, 1414.3683)(828.66504, 6588.439)(829.50037, 2195.6196)	CC(=CCCC(C)(OC1(OC(CO)C(O)C(O)C(O)1))[CH]2([CH]4(C(C)(CC2)C5(C)(CC(OC3(C(O)C(O)C(O)C(CO)O3))[CH]6(C(C(O)CCC(C)([CH](CC(O)4)5)6)(C)C)))))C	YURJSTAIMNSZAE-HHNZYBFYSA-N	441923
\L-iNsup&delta;/sup/i-acetylornithine\""		512888	2302244	880678	850952	901850	1180481	482396	334653	603180	377104	402604	1	1266284	355543	1	476002	324932	798994	449553	1	388642	1	1	439715	9.447	(174.10034, 13217.845)(175.10185, 1386.9532)(156.0883, 168.99)(179.11615, 2587.6943)(159.10278, 2471.548)(161.05301, 2101.1377)(161.1057, 5282.21)(178.1329, 124.55)(182.45479, 72580.82)(184.0914, 6537.377)
N-glucosylnicotinate		304381	500288	497807	551066	479387	207276	453492	466131	158724	462156	338426	354759	315641	151453	324770	138867	338927	138464	441531	341945	1	367516	400551	348149	16.942	(286.0909, 6180.845)(268.0791, 4132.098)(289.1013, 27743.658)(290.10413, 4472.9126)(271.09097, 6382.821)(310.08716, 9348.226)(311.08398, 19124.709)(312.08713, 2090.9475)(293.02853, 1880.7297)(293.0739, 1751.21)	C([O-])(=O)C1(=C[N+](=CC=C1)C2(OC(C(C(C2O)O)O)CO))	CRXJVFIHZPTDKA-KAMPLNKDSA-N	24771779
S-Inosyl-L-homocysteine		480564	472749	249094	858272	696250	304632	385597	415630	1222808	662500	537739	187340	312965	647230	683959	1274940	566397	565264	905164	1	810472	687253	536008	390597	1.522	(384.09192, 744.958)(367.0937, 277.18)(391.11035, 538.7929)(367.09747, 1651.015)(407.0842, 19883.008)(408.0875, 2215.1877)(409.0839, 1066.23)(395.07837, 7231.5737)	C1(=NC(C3(=C([N-]1)N(C2(C(C(C(O2)CSCCC([N+])C([O-])=O)O)O))C=N3))=O)	DXNGDYXMUIEZFP-WFMPWKQPSA-M	25203113
7-oxatyphasterol		2595647	4867553	5267693	6087331	3498172	4163003	2833175	1	3053311	1868243	1919467	1666647	5805972	2293396	1030330	1750014	1809878	2322550	2949348	2994617	2145593	1964776	3610987	1310970	21.508	(446.34555, 79857.29)(447.34784, 9272.449)(448.3499, 285.4)(447.3481, 22619.467)(448.35007, 2055.9592)(484.38962, 1264.4574)(485.3875, 2548.15)(464.379, 144.63)(471.51538, 60187.332)(474.26202, 9077.572)(475.26483, 2318.6062)(475.35266, 990.61)	CC(C(C(C(C(C)C1(C2(CCC3(C4(C)(CCC(O)C[CH](C(=O)OCC(C(CC1)2)3)4)))(C)))O)O)C)C	LLFIMDUWAVPJEJ-KKOXEEMUSA-N	46926207
\6-pyruvoyl tetrahydropterin\""		125595	1	113249	113048	1	101344	174261	120165	170949	185414	193931	1	185971	197303	190664	210562	190189	217093	255364	164130	204591	1	157824	214481	1.518	(242.09831, 741.59546)(224.0861, 767.98755)(255.11748, 14208.576)(256.11816, 1421.4766)(241.11565, 664.9166)(263.0809, 446.93002)
citronellate		1452335	6262126	1	4912950	5391027	6773338	11100000	1	3032847	11100000	2370297	10100000	5909905	1759193	1	11700000	11600000	2482791	10800000	2556287	2027870	10500000	11400000	2160104	3.383	(170.1271, 37435.82)(171.1276, 16355.07)(152.11646, 13736.551)(153.62022, 141.9675)(155.1249, 123.45)(155.12785, 48.109997)(187.15652, 19641.342)(188.17151, 1379.735)(192.1119, 28079.852)(193.11444, 3078.602)(194.11293, 139.09001)(174.73877, 636.59546)	CC(C)=CCCC(C)CC(=O)[O-]		10402
parthenolide		651950	229123	1	497575	305970	286588	248773	1	1	317073	1	1	312040	1	1	287762	357192	1	232121	319882	1	1	263273	1	5.198	(248.89001, 3682.7625)(252.1556, 7878.84)(251.99036, 9638.068)(252.1566, 8124.8604)(234.14684, 65406.902)(235.14784, 9779.543)(236.15315, 133.665)(267.17572, 3839.7659)(269.51895, 884.24335)(250.17293, 6863.2246)(271.12863, 12958.818)(272.13632, 5640.9575)(273.14993, 152.51332)(253.11775, 17208.807)(254.12224, 1674.7626)(255.1408, 133.4)	CC2(CCC1(C(OC(=O)C(=C)1)C3(OC(C)(CCC=2)3)))	KTEXNACQROZXEV-PVLRGYAZSA-N	7251185
2-deoxy-D-glucose 6-phosphate		204523	324365	320088	293349	410452	522900	332986	192612	280951	298893	339183	359155	292235	302303	216507	176704	386926	229086	181340	339807	176986	225461	151585	265524	1.392	(242.01558, 37332.246)(243.11107, 17600.396)(263.0623, 14153.968)(264.63443, 2274.0842)(265.0612, 2028.42)(247.05327, 664.234)	C(OP([O-])(=O)[O-])C1(OC(O)CC(O)C(O)1)	UQJFZAAGZAYVKZ-CERMHHMHSA-L	90659879
castanospermine		364644	1	1	1	1	1024214	868991	1186457	1051487	532099	399699	773375	1	807829	1641665	1	1	922070	2805757	1759919	1864103	2816124	1904321	1937373	11.959	(191.1164, 30480.39)(192.11995, 3166.69)(173.10527, 6420.367)(174.1084, 494.996)(212.284, 16264.84)(213.15352, 1615.972)(214.09906, 2152.73)(217.107, 185.135)	C1([N+]2(C(C(O)C1)C(O)C(O)C(O)C2))	JDVVGAQPNNXQDW-TVNFTVLESA-O	24916955
2'-hydroxypseudobaptigenin		631034	669174	673654	518299	827052	899019	622768	436549	492834	578593	617737	556365	480233	595347	399751	424023	635294	593499	348434	507647	612940	496725	499708	502317	1.405	(282.0405, 2018.0625)(283.16037, 528.79944)(284.0509, 581.14)(299.05588, 26419.158)(300.05716, 8790.059)(284.05295, 1046.2916)(285.99622, 389.95062)(286.0592, 222.05)(299.32715, 584.7975)(304.35986, 1765.3932)	C3(OC4(=CC(O)=CC=C(C(=O)C(C2(C=C1(OCOC1=CC(O)=2)))=3)4))	WMDDXGLVVGBJSO-UHFFFAOYSA-N	23724666
6-hydroxypseudooxynicotine		2354079	2234439	2575234	2509573	2068077	2279516	1282324	1340632	1220456	1197478	902078	979845	1095505	1504045	1084618	1074350	1199125	797717	954725	1063084	1113461	756567	890579	954443	9.736	(195.11125, 29506.414)(196.11589, 2963.961)(177.10005, 1414.6455)(214.9442, 20356.678)(215.15262, 28385.484)(197.1414, 11215.761)(203.6006, 100.115)	C[N+]CCCC(=O)C1(=CC=C(O)N=C1)	UMLOUOBDBGOHHR-UHFFFAOYSA-O	25201146
marneral		5734992	528139	1	419148	407034	386938	1	1	1	1	1	1	1	1	1	1	1	355118	307302	1	1	1	1	295342	23.463	(408.37628, 20066.48)(409.37955, 4326.948)(410.3816, 3506.13)(449.381, 191.48)(433.8704, 305.62375)(436.38226, 310.31198)	CC(C)=CCCC(C)=CCCC(C)=CCCC1(C)(C(C)CCC(=C(C)C)[CH](CC[CH]=O)1)	VNBRFEUEYRHQBM-OPEBEUCHSA-N	25001002
pentalenolactone D		2056190	1	7269919	1	5701115	6176983	1825526	1516419	4857718	1517142	3630190	677054	5601860	2567367	1104286	2687414	1	2813681	1	3736261	3218073	1	2627436	1	4.417	(245.19193, 3244.4353)(291.13425, 191.02)(249.03511, 14287.635)(250.1399, 58773.64)(281.1661, 388.74)(264.1333, 104292.96)(263.15048, 14738.5625)	CC1(C(=O)OCC2(C31(CC(C)(C)CC(C=C(C([O-])=O)2)3)))	MRLXXQBBRNRWDA-PBGVKACZSA-M	90658832
D-sorbitol		8168655	10000000	8292469	7732350	8121249	8574417	6833022	6687989	6940038	7198170	6991738	6792393	6765258	6691288	7622179	7460978	6492248	7198366	6124073	6038757	6711482	6457195	6611312	6194598	9.622	(186.0875, 35.445)(183.08766, 52917.703)(184.09125, 3527.2517)(185.09564, 56.265556)(167.08083, 573.932)(168.083, 106.48)(201.11388, 40334.848)(202.11717, 54.432)(207.0749, 218.65)	C(C(C(C(C(CO)O)O)O)O)O	FBPFZTCFMRRESA-JGWLITMVSA-N	5780
\UDP-iN/i-acetyl-&alpha;-D-muramoyl-L-alanyl-&gamma;-D-glutamyl-L-lysyl-D-alanyl-D-alanine\""		323774	1	1	255327	232599	1	202450	220713	208181	198319	207074	1	268417	234195	244065	224048	1	207717	189915	1	1	239204	213820	1	29.162	(1130.3295, 11722.133)(1131.3322, 3469.2402)(1146.3212, 296.59998)(1147.3141, 84.33)
\(20iS/i)-ginsenoside Rh2\""		2745821	5926129	5179390	7026665	3715705	4275098	2560144	1075242	2745595	1765187	1733436	1	7079813	2367745	1304055	1712880	1707386	2506521	3210093	2938595	1	1	3397035	1	22.729	(622.44794, 34812.676)(623.4489, 5271.909)(624.4482, 678.9643)(604.43256, 9104.3125)(605.4469, 658.67664)(643.53705, 1556.9556)(644.54626, 18925.521)(645.4969, 6684.158)(647.3397, 9640.6)(648.5929, 13739.831)(649.7504, 24932.557)(650.43933, 11219.503)(627.4228, 40857.035)(628.42737, 10685.198)(629.4269, 4172.65)(630.41315, 98.86667)
p-coumaroyltyramine		268531	162968	196764	285482	189799	494431	781799	1087978	857960	782229	1064671	895008	296911	1235930	1127789	1	1267039	899722	250052	539118	433189	909652	305538	1	6.939	(267.1177, 139.43)(271.1355, 5500.06)(301.43103, 2622.119)(283.1449, 12270.006)(284.14786, 2858.8484)	C(NC(C=CC1(C=CC(=CC=1)O))=O)CC2(C=CC(O)=CC=2)	RXGUTQNKCXHALN-BJMVGYQFSA-N	5372945
L-idonate		246611	372343	141854	148390	1	1	98086	245668	111802	1	1	106070	254194	91621	372518	142589	118426	193945	918375	262355	99316	190613	187490	215966	1.495	(196.05775, 1086.8551)(213.08443, 10481.506)(214.08661, 519.85077)(215.08383, 781.664)(198.41563, 519.43335)(218.04248, 1092.215)(202.03217, 1695.7334)	C(O)C(O)C(O)C(O)C(O)C(=O)[O-]	RGHNJXZEOKUKBD-SKNVOMKLSA-M	5459956
\4&alpha;-hydroxymethyl,4&beta;,14&alpha;-dimethyl-9&beta;,19-cyclo-5&alpha;-ergost-24(24sup1/sup)-en-3&beta;-ol\""		30000000	2572483	2366288	1980438	2295835	2391588	2225271	2119226	2437661	2367919	2352017	2327240	2116202	2234720	2452656	2413609	2404590	2600225	2208395	2236871	2370808	2785770	2893489	2549753	22.944	(438.38657, 57438.656)(439.3894, 13869.45)(440.3912, 1274.7279)(441.3913, 1890.21)(481.35193, 778.3687)(481.3947, 20646.68)(463.377, 266.55)
thalianol		5734992	528139	1	419148	407034	386938	1	1	1	1	1	1	1	1	1	1	1	355118	307302	1	1	1	1	295342	23.463	(408.37628, 20066.48)(409.37955, 4326.948)(410.3816, 3506.13)(449.381, 191.48)(433.8704, 305.62375)(436.38226, 310.31198)	CC(C)=CCCC(C)=CCCC(C)C1(C)(CCC2(=C1CC[CH]3(C(C)2CCC(O)C(C)(C)3)))	DGAGPZOBTQYNRE-VMSIWEJCSA-N	25229600
5-<i>O</i>-caffeoylshikimate		116683	119980	139173	163900	160915	190385	160468	153972	365932	215223	198736	153292	182409	369107	213208	390170	179834	320509	239086	125314	262531	119093	149353	292786	1.542	(318.1558, 6943.492)(319.15295, 22073.29)(320.07272, 2294.72)(336.5173, 2208.5667)(318.07385, 5886.85)(353.11267, 263.07)(335.1025, 2625.08)(361.072, 3510.2)(341.55698, 820.9078)(343.06317, 213.705)	C(OC1(C(O)C(O)C=C(C([O-])=O)C1))(=O)C=CC2(C=CC(O)=C(O)C=2)	QMPHZIPNNJOWQI-GDDAOPKQSA-M	25243950
4&alpha;, 14&alpha;-dimethyl ergosta-8,25(27)-dienol		5734992	528139	1	419148	407034	386938	1	1	1	1	1	1	1	1	1	1	1	355118	307302	1	1	1	1	295342	23.463	(408.37628, 20066.48)(409.37955, 4326.948)(410.3816, 3506.13)(449.381, 191.48)(433.8704, 305.62375)(436.38226, 310.31198)	C=C(C)C(C)CCC(C)[CH]3(CCC4(C)(C2(CC[CH]1(C(C)C(O)CCC(C)1C=2CCC(C)34))))	ZNGUCFLTOCTQKJ-XIEKADKWSA-N	101293621
D-glucose 1-phosphate		215601	324365	320088	293349	410452	522900	332986	192612	280951	298893	339183	359155	292235	316620	216507	176704	386926	237820	181340	339807	176986	225461	151585	265524	1.392	(242.01558, 37332.246)(263.04263, 6725.2773)(266.0458, 1146.61)(243.11107, 17600.396)(263.0623, 14153.968)(264.46378, 2254.49)(265.0612, 2028.42)(284.8222, 1280.293)	C(O)C1(OC(OP(=O)(O)O)C(O)C(O)C(O)1)	HXXFSFRBOHSIMQ-GASJEMHNSA-L
4-aminobutanoate		2846187	4551353	2099630	2733509	2624873	3124637	3137357	4014851	2901845	3319887	2892271	2863430	2234882	3213296	3274468	2734860	2991755	3831798	5041298	3067508	3754854	3233465	3247596	4302495	2.547	(103.06284, 54745.73)(104.06591, 4469.3623)(106.075676, 9728.305)(107.07893, 1834.0059)(122.09825, 1182.415)	C(C[N+])CC([O-])=O	BTCSSZJGUNDROE-UHFFFAOYSA-N	6992099
&Psi;-taraxasterol		5734992	528139	1	419148	407034	386938	1	1	1	1	1	1	1	1	1	1	1	355118	307302	1	1	1	1	295342	23.463	(408.37628, 20066.48)(409.37955, 4326.948)(410.3816, 3506.13)(449.381, 191.48)(433.8704, 305.62375)(436.38226, 310.31198)	CC4(=CCC5(C)(CCC2(C)(C(CCC1(C3(C)(CCC(C(C)(C)C(CCC(C)12)3)O)))C(C(C)4)5)))	NGFFRJBGMSPDMS-VPUBHQHASA-N	5270605
(S)-nandinine		979898	1	1	670181	1	501699	568045	672353	869848	512508	531233	639566	1	756405	597217	621844	747380	912389	852586	1	1	1	786169	1352467	2.782	(326.85355, 2307.5986)(327.38846, 1090.0375)(329.64508, 2030.5125)(330.1487, 2520.25)(312.1384, 1163.36)(326.13995, 3040.6619)(327.1393, 111.42)(308.13052, 12989.3545)(309.13217, 1662.3989)(343.16714, 7176.4126)(344.1665, 2060.5928)(345.1791, 93.55)(349.65125, 1787.8212)(352.46786, 757.80005)(335.11987, 282.25003)	COC5(=C(O)C1(=C(C[CH]2(N(C1)CCC4(C2=CC3(OCOC=3C=4))))C=C5))	PQECCKIOFCWGRJ-HNNXBMFYSA-N	12313091
cycloartenol		5734992	528139	1	419148	407034	386938	1	1	1	1	1	1	1	1	1	1	1	355118	307302	1	1	1	1	295342	23.463	(408.37628, 20066.48)(409.37955, 4326.948)(410.3816, 3506.13)(449.381, 191.48)(433.8704, 305.62375)(436.38226, 310.31198)	CC(C)=CCCC(C)[CH]3(CCC4(C)([CH]1(CC[CH]5(C(C)(C)C(O)CCC2(CC12CCC(C)34)5))))	ONQRKEUAIJMULO-COENLIPYSA-N	90657627	>44434254</a>"
\(iE,E/i)-farnesylacetone\""		308212	302384	513204	461612	345799	331772	1	232020	567840	248166	1	1	1147782	1	1	292208	267947	1	311946	237169	140828	213215	298294	106661	21.1855	(262.22696, 23598.0)(263.2305, 1212.3137)(244.2149, 3585.5)(283.2727, 8507.85)(284.2744, 117.48)(265.2622, 3440.69)(286.22012, 6825.8574)(287.2281, 149.625)(267.2044, 19389.44)(268.2076, 2761.65)
\4-methylthiobutylhydroximoyl-cysteinylglycine\""		364873	354006	519845	391201	517903	1	141813	327825	430789	433128	471778	343886	397884	161809	354481	480896	359486	477923	456541	369627	316999	365564	511918	580023	16.965	(310.0871, 9161.782)(292.0769, 75.98)(332.11075, 7317.5957)(333.10794, 25487.432)(314.1016, 7165.25)(315.09796, 27834.172)
2-[(3'-methylsulfanyl)propyl]malate		467996	304481	354882	493255	500168	723483	235330	459559	768899	351156	570451	145879	460233	523510	546163	597098	723583	508596	480177	490732	479895	574068	412161	380751	1.432	(220.0388, 8544.031)(221.0355, 9157.071)(202.03004, 701.6413)(206.03964, 126.424995)(241.0762, 571.98)(243.19463, 9388.081)(246.02774, 545.84503)(226.0212, 121.54)	CSCCCC(O)(CC([O-])=O)C(=O)[O-]	WLOKFRZXOVZGIN-UHFFFAOYSA-L	44237319
\L-ierythro/i-biopterin\""		125595	1	113249	113048	1	101344	174261	120165	170949	185414	193931	1	185971	197303	190664	210562	190189	217093	255364	164130	204591	1	157824	214481	1.518	(242.09831, 741.59546)(224.0861, 767.98755)(255.11748, 14208.576)(256.11816, 1421.4766)(241.11565, 664.9166)(263.0809, 446.93002)
BAS 110		313331	984579	1916004	1361017	1047553	1198347	1686923	2491463	759943	1487913	778653	1436424	706220	1256782	1927623	1831835	1263892	1422679	549420	837622	2126296	1128550	1886080	848542	12.78	(303.0595, 41474.668)(304.06265, 5747.233)	CC(C1(C(Cl)=CC(=CC=1)Cl))(O)C(OC)N2(C=NC=N2)	ZAIHDCVTOLNXJF-UHFFFAOYSA-N	158331
a D,L-carnitine		1887692	1	1699759	1	1	1	1	1	1	1382634	1627600	1	1	2537651	1	1	279394	1934534	1	2413510	2859455	1770125	2270321	2852860	23.657	(161.1056, 27021.795)(162.10866, 922.47003)(143.0945, 3808.9182)(144.09209, 225.66182)(164.13719, 3461.3633)(165.1369, 4801.057)	C(C(O)CC(=O)[O-])[N+](C)(C)C
\10-formyldihydrofolate\""		574037	1038547	869514	1	539242	978820	656618	1	605167	763539	1	233336	603812	799917	765684	1043909	1	758160	730587	357302	806372	1	704581	252164	17.159	(472.1374, 2673.6855)(454.0484, 2248.7893)(454.1305, 5695.94)(455.1269, 8848.72)(487.17316, 32766.111)(488.1765, 6454.5884)(489.17633, 364.8878)(497.1387, 504.35)
riboflavin		2803690	4697148	3881954	3089881	4071673	5848339	4296296	5383272	3476467	6249257	4277178	5342550	3480171	5543487	2575784	3991942	4796513	5451921	3934432	4282962	4872656	5189328	5275424	1748528	7.888	(375.1572, 125023.02)(376.15906, 20785.303)(377.16202, 2285.5505)(380.11194, 5555.297)(381.11407, 229.80638)	CC1(C=C3(C(=CC(C)=1)N(CC(O)C(O)C(O)CO)C2(C(C(=O)[N-]C(=O)N=2)=N3)))	AUNGANRZJHBGPY-SCRDCRAPSA-M	45480541
a hexuronate		857241	869925	819021	908743	830048	1295460	767816	747975	677728	675907	776860	800481	619950	864124	826427	790139	850902	771655	708117	580290	765137	592950	678419	1	16.859	(198.05302, 852.0986)(211.06961, 7038.6963)(212.07144, 262.60098)(193.0594, 8380.03)	[CH](=O)C(O)C(O)C(O)C(O)C(=O)[O-]	IAJILQKETJEXLJ-UHFFFAOYSA-M
\icis/i-coumarinic acid-&beta;-iD/i-glucoside\""		1874426	1333270	1533661	1454738	1129885	846662	618127	960040	518330	544290	525181	674999	372511	771940	756846	361528	475291	420079	1	1	1	1	1	1	2.353	(309.089, 63.77)(347.13818, 62.61)(327.51868, 1112.651)(348.0794, 6219.384)(330.069, 9160.163)(331.07257, 483.2)
\iN/isup5/sup-methyl-tetrahydropteroyl mono-L-glutamate\""		197899	542871	434542	442453	448034	468148	186518	162910	308338	196502	249117	1	308032	322672	1	278932	287011	210993	1	1	1	1	1	1	5.046	(457.16528, 2004.1174)(463.1968, 818.08)(475.2046, 9038.08)(481.1571, 806.16815)
\(1iR/i,6iR/i)-6-hydroxy-2-succinylcyclohexa-2,4-diene-1-carboxylate\""		417297	513402	368231	473597	434141	513000	352082	276671	390460	391686	357042	412214	334408	327771	399799	336710	398646	343578	354688	394203	210636	278490	209884	299624	1.404	(238.3645, 5493.8643)(239.03755, 1276.3168)(220.03851, 8382.131)(221.03546, 8766.844)(222.0395, 406.345)(239.79633, 2168.0432)(240.06111, 856.3057)(258.8162, 628.955)(241.0764, 504.465)(263.04263, 5939.97)(265.04587, 3092.705)(243.11113, 15768.026)
neo-&lambda;-carrabiose		1578986	628243	1183308	1344082	1737605	1269704	1325575	1723077	1509359	1354702	1565255	1357921	1385815	1396266	1786659	1653975	991811	1487770	1547836	1406800	1447556	1551657	1402216	1214776	25.497	(601.9472, 71424.34)(602.94995, 7366.108)	C(O)C1(OC(O)C(OS(=O)(=O)[O-])C(C(O)1)OC2(OC(COS(=O)([O-])=O)C(O)C(O)C(OS(=O)(=O)[O-])2))	RHDWPJKPWCDPBP-WSWWMNSNSA-K	54758700
1,2-dihydroxy-5-(methylsulfanyl)pent-1-en-3-one		410980	944716	831015	299362	832212	969764	632604	475655	1	1	797366	561183	1	557619	247588	1	1	1	256841	1	738580	1	1	559914	1.595	(144.02287, 18328.05)(145.02528, 1316.21)(183.06001, 346.43002)(161.0528, 120.45)	CSCCC(C([O-])=CO)=O	CILXJJLQPTUUSS-XQRVVYSFSA-M	44229177
7-deoxyloganate		1721372	859250	1	520597	1377721	508172	1723048	1695519	799153	2079561	1241378	2041828	265796	2059766	1120014	421533	1218478	1095206	883201	1162816	864253	1129882	692499	985123	2.976	(362.2671, 185.23376)(364.1489, 3695.54)(342.1233, 7143.81)(343.1252, 74.19)(363.15207, 1669.68)(364.15005, 1207.918)(345.14175, 177.76666)(346.1421, 75.9)(382.18362, 5357.984)(363.606, 2134.088)(364.17197, 3787.306)(382.12372, 21341.656)	CC1(CC[CH]3([CH]1C(OC2(OC(CO)C(O)C(O)C(O)2))OC=C(C([O-])=O)3))	DSXFHNSGLYXPNG-YDYVGBNJSA-M	51399546
30-oxolanosterol		36600000	60300000	62000000	64300000	41700000	46400000	37000000	18000000	40100000	26900000	26300000	21900000	63200000	27900000	15900000	24000000	26000000	31300000	37500000	36000000	30300000	24900000	41300000	18000000	21.672	(422.351, 1701.4)(424.37064, 1177.4961)(425.3737, 3523.09)(459.3994, 179.83)(441.3922, 2584.3)(445.3441, 1298748.8)(446.34647, 206915.05)(447.34842, 24883.078)(448.35056, 2053.9268)	CC(C)=CCCC([CH]1(C2(C)(C(C=O)(CC1)C4(=C(CC2)C3([CH](C(C)(C)C(O)CC3)CC4)(C)))))C	PGGIMLIQOHYFIS-PUXRVUTHSA-N	21121725
\17-iO/i-acetylnorajmaline\""		1365026	1872992	1	1705082	1628151	1657372	972102	883451	511637	1053141	1243865	569445	1579762	792895	769319	1068915	718343	1362138	1708700	256729	4082560	2417111	3852351	3866462	6.537	(356.20227, 5390.6997)(338.90314, 10294.609)(339.79108, 47422.008)(340.69397, 8996.891)(340.1937, 40473.13)(341.1954, 8172.27)(355.85513, 4875.407)(357.8959, 17480.781)(360.21582, 5637.8047)(340.45117, 21148.906)(341.2064, 3963.51)(373.28772, 5606.524)(373.52756, 2679.1614)(355.4821, 32608.582)(355.47073, 4026.9062)(378.04514, 9879.829)(378.19217, 3309.2488)(379.1858, 225.475)(359.67184, 592.9212…
1,2-dehydroreticuline		176236	269177	234568	225884	209157	227392	168684	229152	176073	153329	219696	146432	283412	277629	191393	193634	247353	223761	162747	214288	162533	243687	200608	196737	7.186	(333.17105, 2689.7173)(332.55914, 1774.5715)(330.17346, 485.71002)(315.16663, 2886.5706)(316.16443, 3356.4521)(349.82266, 1503.505)(350.20264, 1063.71)(332.189, 144.39)(351.14246, 8090.8477)(352.14526, 1024.8134)	C2(CC3(=CC(OC)=C(O)C=C(C(CC1(=CC=C(OC)C(O)=C1))=[N+](C)2)3))	ZALYXKJOOUDZCC-UHFFFAOYSA-O	440930
\iN/i-debenzoyl-(3'-iRS/i)-taxol\""		445730	174779	175102	175340	195264	194136	119671	1	1	107733	154354	128966	1	158037	160605	165600	165833	132346	1	1	1	1	1	1	16.415	(751.657, 1277.0034)(752.6565, 1877.39)(753.78986, 611.292)(755.39056, 967.8193)(756.1767, 2890.0627)(756.3189, 3438.64)(733.3097, 455.85)(734.3147, 3800.05)(735.3118, 1634.98)(737.3253, 1128.7)(751.32733, 1035.085)(734.3173, 4381.155)(735.31476, 2670.5364)(736.7536, 2804.0327)(737.827, 1852.6992)(738.71063, 1364.9839)(739.324, 1078.515)(750.3275, 1686.2109)(751.3317, 4328.36)(777.9215, 1269.3032…
\iN/i-methylmyosmine\""		19200000	1	1	1	1	11700000	9502458	8300629	13700000	1	1	1	1	11100000	16200000	9630163	12900000	1	10700000	8706206	12800000	14800000	6037760	21600000	4.411	(163.10606, 2825.1453)(161.1054, 677.29)(178.13246, 204718.8)(179.13539, 22170.457)(183.0876, 24670.09)(184.0857, 1867.99)
a vaccenate		356030	1	167689	269233	162779	201404	192215	245064	1	272619	1	156909	1	198825	219417	248733	261860	244583	321178	388309	523249	405457	401634	494694	21.032	(309.25143, 29359.365)(264.24237, 9229.539)(265.2616, 407.89)(281.2488, 7421.162)(299.2846, 1092.84)(282.2582, 4483.59)(287.2315, 80087.8)(288.23465, 14076.586)(291.24063, 11252.963)(284.13687, 815.80426)	CCCCCCC=CCCCCCCCCCC([O-])=O	UWHZIFQPPBDJPM-UHFFFAOYSA-M
3-hydroxyanthranilate		395326	2090986	808976	901072	926706	1411560	882369	604273	877230	836257	867228	1	1623437	666452	416982	834318	542720	1432979	1127044	476633	981793	512526	594540	1115599	4.546	(170.06924, 18232.793)(171.07323, 1361.904)	C1(C=C(C(N)=C(O)C=1)C([O-])=O)	WJXSWCUQABXPFS-UHFFFAOYSA-M	54675871
6-deoxyerythronolide B		774538	330153	415207	517973	499353	521301	341159	472787	341915	540746	360129	351663	858824	412888	362929	593251	483750	571023	1	1	748103	641827	669751	1	18.322	(386.56348, 6074.302)(387.59543, 2042.9751)(368.25327, 10199.065)(388.27527, 10365.725)(389.28018, 2179.4814)(370.26752, 52844.125)(371.27087, 13022.48)(404.30618, 7343.02)(405.31186, 342.59998)(387.82892, 756.8161)(393.72827, 1753.8281)(394.97244, 3676.3342)(396.26486, 6141.4497)	CCC1(OC(=O)C(C)C(O)C(C)C(O)C(C)CC(C)C(=O)C(C)C(O)C(C)1)	HQZOLNNEQAKEHT-IBBGRPSASA-N	121904
3-dimethylallyl-4-hydroxybenzoate		1075002	1108728	1140312	791419	1114125	1202264	799736	648406	705180	789148	848723	779718	731817	833239	636600	706899	888018	259935	414914	290577	347312	299525	299089	417022	2.12208	(187.33664, 19149.453)(188.36487, 559.58997)(188.98839, 4916.811)(189.0837, 2541.6)(223.1187, 8512.423)(224.12134, 96.05001)(205.8604, 1247.2017)(206.1106, 433.33203)(232.96948, 705.7924)	CC(C)=CCC1(C(O)=CC=C(C=1)C([O-])=O)	LBSJJNAMGVDGCU-UHFFFAOYSA-M	54746231
\iN/i-hydroxytrihomomethionine\""		561335	1253659	1	3219158	1126483	777175	3018617	2591893	1866461	2053888	1199854	1109333	992983	1520541	2576951	1559843	2095965	3333887	2134243	1433602	4260259	2629078	3609069	1922741	4.558	(189.08376, 107805.42)(190.08942, 10870.027)(191.09653, 429.61603)(206.11044, 35434.01)(207.11292, 3087.0217)
6-carboxy-5,6,7,8-tetrahydropterin		906402	869925	833821	1	830048	1	767816	749951	688110	675907	915174	945843	619950	1046018	1	798320	1	1	708117	580290	765137	592950	682887	925731	16.859	(213.06682, 2177.4058)(214.07108, 231.33)(195.05641, 594.20776)(196.0574, 242.065)(211.06955, 6699.083)(212.07149, 278.7973)(193.05939, 8028.7646)(233.10693, 1091.8221)(215.09564, 672.2837)	C1(NC2(N=C(N)NC(=O)C(NC1C(=O)[O-])=2))	QSIYONWVWDSRRO-UHFFFAOYSA-M	44123380
4&alpha;-formyl-4&beta;,14&alpha;-dimethyl-9&beta;,19-cyclo-5&alpha;-cholest-24-en-3&beta;-ol		36600000	60300000	62000000	64300000	41700000	46400000	37000000	18000000	40100000	26900000	26300000	21900000	63200000	27900000	15900000	24000000	26000000	31300000	37500000	36000000	30300000	24900000	41300000	18000000	21.672	(422.351, 1701.4)(424.37064, 1177.4961)(425.3737, 3523.09)(459.3994, 179.83)(441.3922, 2584.3)(445.3441, 1298748.8)(446.34647, 206915.05)(447.34842, 24883.078)(448.35056, 2053.9268)	CC(C)=CCCC(C)[CH]3(CCC4(C)([CH]1(CC[CH]5(C([CH]=O)(C)C(O)CCC2(CC12CCC(C)34)5))))	HPCOTHKWIJPKNI-XWLPYIGKSA-N	102515023
4-coumaroyl-4'-hydroxyphenyllactate		1966008	146509	148053	142604	135568	183855	1	1	184533	1	1	119109	1	1	1	1	1	1	1	1	1	1	1	1	19.871	(327.08743, 13591.428)(328.09048, 2005.6158)(329.0937, 756.67)(332.1038, 162.66)(345.1182, 3331.47)(355.0939, 5763.49)	C(C=CC1(=CC=C(C=C1)O))(OC(CC2(C=CC(=CC=2)O))C(=O)[O-])=O	LVPGCTXCBGXZHO-ZWIJEDICSA-M	25244019
theophylline		664704	775422	117839	631153	340573	211955	1	356282	172861	1	1	1	361145	226158	629284	404660	248348	387856	1939339	196452	1	358363	321129	325875	1.701	(185.07585, 155289.55)(166.06248, 414.1433)(165.06416, 808.5799)(168.07407, 663.2367)(182.09085, 1934.9573)(183.09395, 308.215)(185.0423, 15203.615)(187.04123, 1503.1826)	CN2(C1(=C(NC=N1)C(=O)N(C)C(=O)2))	ZFXYFBGIUFBOJW-UHFFFAOYSA-N	2153
dethiobiotin		2477514	2214583	2531938	2469290	2076124	2274940	1282324	1346686	1201701	1189694	897492	968031	1091471	1499820	1074074	1066064	1206492	797717	954725	1058811	1095700	756567	880125	945528	9.736	(215.1313, 2773.2769)(195.11125, 29672.1)(196.11589, 2983.2063)(214.13426, 8142.416)(215.1314, 1699.605)(233.16553, 17541.834)(214.9442, 20359.037)	CC1(NC(=O)NC1CCCCCC(=O)[O-])	AUTOLBMXDDTRRT-UHFFFAOYSA-M	25244917
(+)-3'-hydroxylarreatricin		213955	360423	1344891	247668	1423163	391895	1	1	576036	149246	1	1	251884	1	1	1591956	1	1	1	1	1	1	1	1	10.268	(282.12238, 28022.363)(283.12628, 4861.917)(284.1381, 528.365)(302.1502, 76.68)(304.16718, 4076.685)(326.1294, 933.58997)(305.1149, 184.67)	CC3(C(C1(C=CC(O)=CC=1))OC(C2(C=C(O)C(O)=CC=2))C(C)3)	HKSHEXWQPGOEAT-ZKINDDDQSA-N	71448995
thiolactomycin		578806	539573	764332	425617	751186	737752	458047	202045	1	477523	521168	488641	243560	421516	1	1	507138	291633	1	455647	353187	348463	317163	373282	1.834	(210.07059, 4988.588)(212.08194, 144.836)(215.05124, 5188.6943)(216.06119, 710.685)(217.05876, 252.49998)	C=CC(C)=CC1(SC(O)=C(C)C(=O)1)(C)	HGCGJTZCWZFGBT-XUIVZRPNSA-N	445629
molybdopterin adenine dinucleotide		1566917	729374	1362623	1629613	1821230	1379429	1721703	1876672	1971456	1654519	1783040	1511636	1583953	1436923	1991848	1790562	1173846	1763855	1766179	1689384	1650329	1914411	1596741	1368717	26.47	(724.04596, 4806.544)(747.02704, 1649.982)(748.038, 33743.74)(749.0408, 4610.0454)(726.0254, 47676.94)(727.0278, 6398.6523)	C(C3(C(C(C(N2(C1(=C(C(=NC=N1)N)N=C2)))O3)O)O))OP(OP([O-])(=O)OCC5(O[CH]4(NC6(N=C(NC(=O)C(N[CH]4C(=C5[S-])S)=6)N))))(=O)[O-]	XJXFAXLUOKQPAQ-YPRLVJTJSA-K	53356704
\benzyl alcohol 6-iO/i-&beta;-iD/i-xylopyranosyl-&beta;-iD/i-glucopyranoside\""		300280	327594	266460	210100	267091	372320	246559	1	203065	410887	267597	316388	210605	311608	1	236086	405812	323107	1	230179	257861	282282	284382	378055	7.89	(402.14865, 649.3812)(403.15146, 276.3633)(404.41635, 269.82874)(406.1739, 92.19)(420.18472, 8053.7344)(421.18573, 454.95816)(429.1477, 922.67)
itaconate		2490903	3295723	3534796	2699308	3595440	3845093	3276079	2634941	2796043	3181193	3255902	3140579	2651917	3000486	2275218	2532106	3139420	3057778	2185704	2867318	3192523	2785226	2858706	2882575	1.41	(131.71745, 227.71199)(113.0089, 6334.2993)(146.27289, 183.88455)(147.0392, 412.45)(128.03445, 75402.93)(129.03096, 67680.35)	C=C(C(=O)[O-])CC([O-])=O	LVHBHZANLOWSRM-UHFFFAOYSA-L	5459996
\indole-3-yl-acetyl-imyo/i-inositol L-arabinoside\""		142731	254263	207974	165930	218251	306563	224997	288377	1	384168	247919	297000	193170	302051	1	220149	343899	296187	1	226082	260090	272541	286873	372111	7.888	(470.1691, 9344.247)(471.174, 1053.5115)(452.16132, 572.2638)
\CDP-1-18:1(9Z)-2-18:1(9Z)-glycerol\""		767143	832080	771831	756285	732165	935638	648120	510199	593247	446381	629335	580755	648204	757576	712082	719939	648200	568688	635529	554400	603054	576564	618763	600143	17.171	(1004.541, 11703.039)(1005.54425, 6023.398)(1006.5455, 844.1414)(986.5246, 822.6333)(1004.5395, 10280.405)(1005.54425, 4786.598)(1006.54425, 461.09622)(1004.5453, 15435.79)(1005.5502, 7296.71)(1006.5529, 1815.75)(1030.4926, 2033.813)(1032.4061, 11206.175)(1033.4039, 6997.79)(1033.0336, 8574.43)(1033.5336, 1725.06)
\iN/i-acetyl-&beta;-glucosaminylamine\""		484470	538156	600116	1	393228	297533	904343	1369876	180280	363839	557850	264107	169398	222152	1519607	1219153	706329	156587	2702202	1155028	713383	1479240	1283295	1123941	6.72083	(202.09502, 2733.4248)(203.1, 111.94)(224.62256, 200.76001)(207.111, 3186.33)(240.14336, 2725.7898)(220.12817, 23959.562)(221.13069, 4706.9785)(222.1234, 4485.93)(243.09738, 8415.439)(244.09958, 590.0322)
bracteatin		389063	370422	430594	362525	582394	543487	627251	529018	535865	730760	719556	571299	555498	586101	487329	686322	504118	628629	517132	468399	728972	553587	578252	633694	1.544	(303.03577, 237.9175)(307.00424, 1830.4011)(288.0431, 273.83)(319.06934, 18994.758)(320.07272, 1569.2299)(321.06863, 1285.6871)(305.8473, 1271.8811)(306.0639, 444.04254)	C1(C(=C(C(=CC=1C=C2(OC3(=C(C2=O)C(O)=CC([O-])=C3)))O)O)O)	ACAAVKGSTVOIQB-BASWHVEKSA-M	90659247
2-hydroxylaminobenzoate		395326	2090986	808976	901072	926706	1411560	882369	604273	877230	836257	867228	1	1623437	666452	416982	834318	542720	1432979	1127044	476633	981793	512526	594540	1115599	4.546	(170.06924, 18232.793)(171.07323, 1361.904)	C(C1(C(=CC=CC=1)NO))(=O)[O-]	JKRIWPXSEMPTNP-UHFFFAOYSA-M	54675867
thymidine		500244	450132	506578	467043	429540	331826	218357	265315	272016	173740	171573	233004	167162	241130	262445	231643	326563	260638	1	153379	1	149336	1	1	12.28	(246.1026, 566.15)(243.09734, 8431.541)(244.09973, 603.0221)(261.1307, 547.35)(245.12122, 11792.586)(246.1231, 211.41)	CC1(=CN(C(=O)NC(=O)1)C2(CC(O)C(CO)O2))	IQFYYKKMVGJFEH-XLPZGREQSA-N	5789
4,5&beta;-dihydrocortisone		607843	3185059	1	1	1679499	809305	473569	782260	845084	419137	1	553732	857310	812384	287182	441687	437712	1231800	1473288	1	1325588	671569	1	1812472	15.49	(364.716, 65214.24)(364.2197, 27811.37)(348.21246, 5360.668)(349.07028, 7966.543)(349.2132, 7968.1)(363.2185, 46571.227)(364.22137, 10291.489)(365.22015, 3237.288)(366.21152, 331.66666)(345.2097, 40840.46)(346.21472, 7257.787)(347.2095, 863.3484)(384.75513, 782.6966)(385.2564, 7394.94)(363.2305, 9839.0)(389.27124, 16287.455)(390.21786, 3429.9949)(367.71912, 1527.8156)	CC34([CH]2([CH]([CH]1(C(C)(C(C(=O)CO)(O)CC1)CC(=O)2))CC[CH]3CC(=O)CC4))	YCLWEYIBFOLMEM-FNLRALKVSA-N	65554
\(iR/i)-coclaurine\""		3259234	1902235	3668847	4493274	2668201	4070528	4653271	4794771	6033843	2814147	3782128	4151750	3220664	4274912	4979638	4572438	6859247	6325582	7614421	9857564	8665101	10000000	10300000	10900000	2.527	(289.1549, 2776.21)(270.8893, 1490.0575)(287.15277, 90277.164)(288.15594, 11654.109)(274.15216, 222.63335)(290.18057, 8458.647)(309.25772, 2416.9758)(294.13538, 5947.789)
4&alpha;-methyl-5&alpha;-cholesta-8,14,24-trien-3&beta;-ol		1922025	1951725	1981423	2196534	1963472	2388560	1835474	1744828	1618762	1761790	1821703	1893664	1479291	2023766	1881480	1824278	1978650	1858493	1711236	1365908	2043104	1375903	1641944	1966816	16.858	(396.33444, 2304.7148)(397.33658, 580.2628)(398.35025, 30562.336)(399.35178, 9284.473)(400.35147, 520.74634)	CC(C)=CCCC(C)[CH]3(CC=C4(C2(CC[CH]1(C(C)C(O)CCC(C)1C=2CCC(C)34))))	QJVMEAZHJKXWJD-HESBYNJASA-N	102514956
&alpha;-naphthaleneacetamide		547489	1148104	964503	1212485	687746	823173	629438	415454	861534	493124	581187	1	1090585	712314	784422	783821	545872	649024	705535	682743	656947	596486	897945	1	5.321	(189.09502, 4571.487)(190.09561, 7005.0166)(171.08961, 1704.2839)(203.11823, 14724.209)(204.12111, 938.6972)(205.13132, 117.262)(188.11821, 586.9548)(190.06003, 166.98001)	C([NH2])(=O)CC2(C1(=CC=CC=C1C=CC=2))	XFNJVKMNNVCYEK-UHFFFAOYSA-N	6861
5,6,7,8-tetrahydrofolate		471289	1	1	493544	667524	916911	641699	813339	532195	1047844	697636	830290	551087	844921	406765	597715	973476	828125	578896	641168	735693	752129	786014	1016619	7.888	(461.1879, 3171.283)(443.17813, 16697.998)	C(NC1(C=CC(C(=O)NC(C(=O)[O-])CCC([O-])=O)=CC=1))[CH]3(CNC2(=C(C(=O)NC(N)=N2)N3))	MSTNYGQPCMXVAQ-RYUDHWBXSA-L	25790919
\(iS/i)-4-hydroxymandelonitrile\""		916371	430554	415560	384660	360876	406250	395976	310131	343080	369546	409022	365521	385929	367191	460920	330240	413551	422507	342548	382176	307522	307924	389157	372692	28.855	(150.0545, 4599.73)(151.0507, 671.84)(167.08003, 11213.124)(168.08354, 461.3871)(149.06883, 23619.625)
cycloeucalenol		5734992	528139	1	419148	407034	386938	1	1	1	1	1	1	1	1	1	1	1	355118	307302	1	1	1	1	295342	23.463	(408.37628, 20066.48)(409.37955, 4326.948)(410.3816, 3506.13)(449.381, 191.48)(433.8704, 305.62375)(436.38226, 310.31198)	CC(C)C(=C)CCC(C)[CH]3(CCC4(C)([CH]1(CC[CH]5(C(C)C(O)CCC2(CC12CCC(C)34)5))))	HUNLTIZKNQDZEI-ZKZKKXEQSA-N	102515311
tuberonic acid glucoside		1889713	1135236	1625431	2638469	1017454	808559	1153148	1206477	1227864	473785	909377	669083	1091265	1013516	1167059	895602	781155	1399103	998002	1047896	733219	1676904	859771	760503	16.532	(369.1528, 3351.3196)(387.1892, 47330.746)(388.19412, 10632.94)(411.1539, 190.0)	C(OC1(OC(CO)C(O)C(O)C(O)1))CC=CCC2(C(=O)CCC2CC([O-])=O)	JFDNMLUPLXZXGV-CTVCMHGRSA-M
1,3-dioctanoyl-1,2,3-butanetriol		319341	767777	1070587	1	964868	309373	5918047	6671606	635913	6830929	6207053	5972493	938844	6856941	6237309	5956507	6033080	598889	1	1	1	1	5763523	6497654	19.5623	(360.1901, 1466.0981)(360.7819, 2726.3901)(362.2774, 1065.61)(340.26053, 64060.184)(341.26117, 13269.132)(342.2646, 3349.069)(360.28323, 4959.1484)(361.28256, 976.71204)(342.49518, 3926.96)(343.2725, 116.33)(376.3111, 3071.09)(358.29572, 14276.796)(359.29736, 1147.1266)(381.82178, 7442.519)(382.25455, 74.115005)(365.5062, 802.36)(366.2609, 71.27)	CCCCCCCCC(=O)OC(C(O)OC(=O)CCCCCCC)C	SRFVRYYBZCVQMB-UHFFFAOYSA-N	54758614
7-carboxy-7-deazaguanine		906402	869925	833821	911880	830048	1295460	767816	749951	688110	675907	779857	800481	619950	864124	830290	798320	850902	771655	708117	580290	765137	592950	682887	772530	16.86	(198.05304, 835.4974)(211.06963, 7007.136)(212.07144, 260.04297)(193.05943, 8351.665)	C12(=C(C(C([O-])=O)=CN1)C(=O)NC(N)=N2)	XIUIRSLBMMTDSK-UHFFFAOYSA-M	49852357
\iN/i-acetylmuramate\""		246418	349404	446764	224889	298644	444503	384432	471810	312282	359702	552516	471903	451106	598679	264644	377326	554596	449387	393503	789104	567121	669425	689739	539284	4.948	(319.10568, 1041.298)(277.10397, 3566.7542)(279.11353, 1932.0662)(311.18512, 7269.472)(312.22476, 4683.076)(314.15045, 41391.46)(315.15332, 7640.8823)(293.10974, 12449.952)(294.1126, 999.45215)(292.1301, 5140.981)
scutellarein 7-methyl ether		210020	222194	273675	242734	419245	399582	122954	1	157576	130460	238782	236589	121252	216558	129821	109668	208897	229926	1	153662	134201	103833	1	115635	1.395	(285.05658, 985.4975)(287.35855, 2763.7666)(284.05316, 651.005)(321.104, 243.8)(301.06763, 16569.818)(302.07095, 5321.764)(307.05112, 914.7032)(303.0941, 461.17572)	COC2(=C(O)C(O)=C3(C(=O)C=C(C1(C=CC(O)=CC=1))OC(=C2)3))	UWARRXZVZDFPQU-UHFFFAOYSA-N	3084390
&alpha;-fenchocamphorone		192811	1058483	364009	467921	444703	696551	405885	271492	442476	386678	395525	1	844875	322729	205870	396313	233989	688536	546712	217592	475654	241718	267128	527179	4.544	(141.11205, 7874.9966)(140.11621, 23648.873)(123.15258, 3116.645)(125.11583, 8919.424)(139.13164, 1250.84)(143.08215, 11463.715)	CC1(C)(C2(CC(C1CC2)=O))	DOCLMTQMWGMALI-UHFFFAOYSA-N	550030
geranyl acetate		663662	896269	491146	823663	527364	1	897954	572719	1	806470	928311	1	706546	917403	983485	557134	428304	514851	1	1	1	1	1	1	4.672	(196.14616, 14332.108)(178.1326, 333325.72)(179.13542, 36042.23)(180.14752, 11817.306)(221.29819, 10081.459)(223.1436, 6098.26)	CC(=CCCC(=CCOC(C)=O)C)C	HIGQPQRQIQDZMP-DHZHZOJOSA-N	1549026
3-dehydro-4-methylzymosterol		1922025	1951725	1981423	2196534	1963472	2388560	1835474	1744828	1618762	1761790	1821703	1893664	1479291	2023766	1881480	1824278	1978650	1858493	1711236	1365908	2043104	1375903	1641944	1966816	16.858	(396.33444, 2304.7148)(397.33658, 580.2628)(398.35025, 30562.336)(399.35178, 9284.473)(400.35147, 520.74634)	CC(C)=CCCC(C)[CH]3(CC[CH]4(C2(CC[CH]1(C(C)C(=O)CCC(C)1C=2CCC(C)34))))	DBPZYKHQDWKORQ-SINUOACOSA-N	22298939
hesperitin-7-O-&beta;-D-glucoside		1361859	392389	1426351	372682	1395124	1	890928	1256533	363579	1235417	1	355342	1523444	1303834	944286	436619	943078	900293	1224276	1441273	1213850	1463077	407186	873947	16.96	(446.1212, 443.11)(452.1391, 2088.86)(482.16296, 12385.376)(464.1523, 9966.276)	COC4(=C(C=C(C2(OC1(C=C(C=C(C=1C(C2)=O)O)OC3(OC(C(C(C3O)O)O)CO))))C=C4)O)	ADSYMQORONDIDD-KTTVMXGCSA-N	91820514
tricoumaroyl spermidine		777527	707156	664689	575597	690930	830626	600936	1	1	447901	575343	1	445800	749869	692930	616785	1	1	1	1	577684	428126	1	1	16.418	(585.156, 8944.42)(585.2707, 19814.28)(566.2599, 9977.89)(568.2577, 11962.86)(571.2813, 2852.49)(585.28265, 7708.356)(572.0025, 7207.4697)(572.2892, 8397.71)(601.3713, 1971.0402)(603.3083, 19663.18)(604.3069, 91137.34)(605.3106, 21424.12)(606.3134, 3157.92)(607.3234, 38890.29)(584.5605, 15862.337)(587.3033, 4953.9673)(588.3061, 2976.866)(589.30835, 15693.293)(610.2738, 1008.0086)	C(NC(C=CC1(C=CC(O)=CC=1))=O)CCN(C(C=CC2(C=CC(O)=CC=2))=O)CCCCNC(=O)C=CC3(=CC=C(O)C=C3)	PFDVWJCSCYDRMZ-AUCPOXKISA-N	14777879
\(iR,S/i)-piperazine-2-itert/i-butylcarboxamide\""		2202827	1	47600000	17000000	23700000	50600000	1	34700000	1	20600000	1	6671092	36600000	48300000	37000000	23200000	1	5362723	6633866	26000000	6843713	2053576	6223826	34100000	30.963	(186.15892, 329656.9)(187.1605, 38222.086)(203.1865, 793.87756)(208.14465, 4806.081)(190.1343, 105.36)
3-[(3'-methylsulfanyl)propyl]malate		467996	304481	354882	493255	500168	723483	235330	459559	768899	351156	570451	145879	460233	523510	546163	597098	723583	508596	480177	490732	479895	574068	412161	380751	1.432	(220.0388, 8544.031)(221.0355, 9157.071)(202.03004, 701.6413)(206.03964, 126.424995)(241.0762, 571.98)(243.19463, 9388.081)(246.02774, 545.84503)(226.0212, 121.54)	C(C(CCCSC)C(O)C(=O)[O-])(=O)[O-]	SQXVIIOPMYSNCP-UHFFFAOYSA-L	44237292
(indol-3-yl)acetaldehyde		712907	966121	1	1193155	744815	694556	459717	275802	734699	338032	1	269332	980886	588562	558147	527087	367800	440124	510864	522114	397945	443062	630194	267802	4.114	(164.08118, 772.6938)(144.07335, 622.44)(180.11124, 29914.576)(181.11366, 2768.2944)(159.09187, 15287.694)(160.09953, 172.755)	[CH](=O)CC1(C2(C(NC=1)=CC=CC=2))	WHOOUMGHGSPMGR-UHFFFAOYSA-N	800
\(iZ/i)-3-ureidoacrylate peracid\""		734857	735304	789618	662214	950539	598765	666961	374390	526405	448745	666541	726757	286308	555567	373163	540609	523905	496222	304968	583159	452605	369477	361396	495138	1.81	(132.0298, 4984.0913)(129.03032, 19612.99)(130.04315, 1129.318)(168.07472, 10735.237)(169.07831, 85.2375)(150.06479, 35422.957)(151.0681, 2775.9814)(171.02548, 867.58704)(174.0339, 295.81)
desulfoglucotropaeolin		1610333	737891	1	627980	612316	679483	442252	412631	528665	426300	1513821	378622	1838795	545400	617717	593642	605160	553649	1459835	1713557	1449726	1736180	507764	553770	8.60442	(332.09808, 9662.967)(330.55295, 1128.4545)(311.0839, 17173.412)(312.08698, 1877.5271)(335.10254, 2623.97)(336.10364, 2760.6648)(353.1373, 18563.97)(352.08118, 17127.254)(337.07178, 11216.418)(338.0738, 2393.6333)	C(O)C2(C(O)C(O)C(O)C(SC(CC1(=CC=CC=C1))=NO)O2)	QXWFHEDNDCNERW-RFEZBLSLSA-N	11953793
3-ureidopropanoate		636933	464415	699876	813395	599729	651042	486219	677435	449901	625103	414458	429400	437547	488470	515125	475144	450432	410828	397723	294243	416049	1	1	316596	4.207	(132.05333, 9055.301)(150.08356, 10864.535)(151.08488, 1133.9512)(132.07251, 23015.732)(133.07352, 112.997505)	C(NC(=O)N)CC([O-])=O	JSJWCHRYRHKBBW-UHFFFAOYSA-M	6971254
tricetin		389063	370422	430594	362525	582394	543487	627251	529018	535865	730760	719556	571299	555498	586101	487329	686322	504118	628629	517132	468399	728972	553587	578252	633694	1.544	(303.03577, 237.9175)(307.00424, 1830.4011)(288.0431, 273.83)(319.06934, 18994.758)(320.07272, 1569.2299)(321.06863, 1285.6871)(305.8473, 1271.8811)(306.0639, 444.04254)	C1(C(O)=C(O)C(O)=CC=1C2(OC3(C=C([O-])C=C(O)C(C(=O)C=2)=3)))	ARSRJFRKVXALTF-UHFFFAOYSA-M	46878558
D-mannonate		246611	372343	141854	148390	1	1	98086	245668	111802	1	1	106070	254194	91621	372518	142589	118426	193945	918375	262355	99316	190613	187490	215966	1.495	(196.05775, 1086.8551)(213.08443, 10481.506)(214.08661, 519.85077)(215.08383, 781.664)(198.41563, 519.43335)(218.04248, 1092.215)(202.03217, 1695.7334)	C(O)C(C(O)C(O)C(C([O-])=O)O)O	RGHNJXZEOKUKBD-MBMOQRBOSA-M	5460054
D-galactosamine		1872083	2981792	2920209	2638055	2928702	2526611	1132050	780150	2075099	1435237	1855477	919329	2335551	1361189	796149	1521014	1385505	1719225	858099	1810519	1839525	1750522	1640593	1210292	4.232	(182.09102, 1498.7645)(164.08101, 683.1711)(181.09619, 347.975)(180.11119, 35509.99)(181.11351, 3370.9834)	C(O)C1(C(O)C(O)C([N+])C(O)O1)	MSWZFWKMSRAUBD-GASJEMHNSA-O
galactopinitol B		1864664	397828	924141	293439	1860672	261416	1	1	822824	1	1419965	2073976	530082	3205632	1	867534	1203158	485270	1	1	1	1	643758	1129206	2.936	(356.12802, 57301.453)(357.13098, 6894.174)(358.1328, 1203.4467)(338.117, 38733.734)(339.1201, 4361.0625)(340.12106, 201.96)(378.1782, 1279.4484)(381.1269, 16116.241)(382.1238, 22325.807)(383.12698, 2914.1013)	COC1(C(C(C(C(C1O)O)O)O)OC2(OC(C(C(C2O)O)O)CO))	RSYNCMYDVZFZBP-KERYTHSYSA-N	25200426
momilactone A		1171239	1438215	1	1970394	973417	1480283	1057386	1	1	1	442730	1	2119844	1	1	523711	1	475218	824714	810891	696288	1	732647	987317	10.5743	(314.18857, 11093.143)(315.1884, 443.7767)(296.24857, 19033.77)(297.1798, 4297.2495)(298.18442, 696.38495)(320.21396, 5883.6997)(301.3669, 22036.178)(298.1971, 584.72)(333.09164, 6772.479)(333.2281, 103.51)(315.01678, 11577.301)(316.21515, 8346.006)(317.21844, 1365.2687)(339.2961, 562.2378)(340.18784, 584.45667)(322.17636, 8112.2134)(323.18036, 732.5175)	C=CC2(CCC3(C1(CCC(C4(C1C(C=C(C2)3)OC4=O)C)=O)C))C	MPHXYQVSOFGNEN-QCZCYNOHSA-N	90658874
galactopinitol A		1864664	397828	924141	293439	1860672	261416	1	1	822824	1	1419965	2073976	530082	3205632	1	867534	1203158	485270	1	1	1	1	643758	1129206	2.936	(356.12802, 57301.453)(357.13098, 6894.174)(358.1328, 1203.4467)(338.117, 38733.734)(339.1201, 4361.0625)(340.12106, 201.96)(378.1782, 1279.4484)(381.1269, 16116.241)(382.1238, 22325.807)(383.12698, 2914.1013)	COC1(C(C(C(C(C1O)O)O)OC2(OC(C(C(C2O)O)O)CO))O)	WFSVEMFCPALUBB-GDYURJOXSA-N	25201084
quercetin 3, 4', 7-trisulfate		157190	379124	304347	356846	175225	236772	179123	1	227653	140949	117901	1	302945	143547	1	1	100473	127143	179887	247691	195661	150369	218379	1	22.854	(561.88574, 44108.3)(562.8884, 3293.982)(545.9201, 2009.5779)(546.8694, 5199.967)	C1(C=C(OS(=O)(=O)[O-])C(O)=CC=1C2(OC3(C=C(C=C(O)C(C(=O)C(OS(=O)(=O)[O-])=2)=3)OS(=O)(=O)[O-])))	OHGDJKUWKHBWFH-UHFFFAOYSA-K	21676176
D-sorbitol 6-phosphate		215601	324365	320088	293349	410452	522900	332986	192612	280951	298893	339183	359155	292235	316620	216507	176704	386926	237820	181340	339807	176986	225461	151585	265524	1.392	(242.01558, 37332.246)(263.04263, 6725.2773)(266.0458, 1146.61)(243.11107, 17600.396)(263.0623, 14153.968)(264.46378, 2254.49)(265.0612, 2028.42)(284.8222, 1280.293)	C(C(C(C(C(COP([O-])(=O)[O-])O)O)O)O)O	GACTWZZMVMUKNG-SLPGGIOYSA-L	21123134
9-mercaptodethiobiotin		679571	1429967	1802825	783510	869580	806884	1	320059	2160539	1	2970317	2069767	1	1	716226	511052	2891580	4805753	1	5382331	1612606	4998814	2041001	1	31.308	(250.0961, 51.425)(232.08737, 1881.7268)(228.92548, 325.31555)(231.09102, 944.16)(245.1212, 24108.482)(246.12325, 98.796)	C(S)C1(C(NC(N1)=O)CCCCCC(=O)[O-])	ZARFDBYKHCOTRH-UHFFFAOYSA-M	25244092
\benzyladenine-9-iN/i-glucoside\""		369239	532855	504144	567058	529617	408408	588951	623831	413414	462245	776811	672034	1	610864	552098	474863	547860	489427	1	473014	624921	526822	460109	699401	12.8389	(387.15265, 9888.361)(388.1564, 1213.8237)(388.16275, 8264.071)(389.16733, 1433.7383)(390.1548, 152.85)(371.15808, 91.085)(410.1981, 3228.108)(389.18625, 193.32)
(-)-epigallocatechin		459573	1	219347	276007	319645	409535	377514	494016	462416	299544	1	247909	423500	460751	424854	367868	708865	539036	704710	525172	781723	1066312	1227227	1224695	2.502	(324.1049, 13355.581)(325.11014, 1173.0408)(326.1048, 787.536)(309.15607, 1634.9331)(310.1055, 1461.2101)(330.06906, 7881.7344)(331.07227, 1085.86)	C1(C(O)=C(O)C(O)=CC=1C2(OC3(C(CC(O)2)=C(O)C=C(O)C=3)))	XMOCLSLCDHWDHP-IUODEOHRSA-N	72277
(3-hydroxy-2-oxindol-3-yl)acetyl-L-aspartate		313331	980198	1916004	1361017	1047553	1198347	1686923	2491463	759943	1487913	778653	1436424	706220	1256782	1927623	1831835	1263892	1416340	549420	837622	2126296	1128550	1886080	843564	12.78	(303.0595, 45927.62)(304.06265, 6453.91)(305.06503, 558.0223)(329.05597, 954.89746)	C(CC1(O)(C(=O)NC2(=CC=CC=C12)))(NC(C(=O)[O-])CC([O-])=O)=O	QMZGZQXNSUNJEY-CUVJYRNJSA-L	126961005
1,4-dihydroxy-6,7,8-trimethoxy-2-methylanthraquinone		1901261	146509	148683	1	135713	179063	1	1	180139	1	1	119296	1	1	1	1	1	1	1	1	1	1	1	1	19.871	(327.08743, 15145.368)(328.09048, 2090.306)(329.0937, 794.5)(345.1181, 3242.97)(368.0835, 6708.57)	CC2(=C(O)C1(C(=O)C3(C(=C(C(OC)=CC(C(=O)C=1C(=C2)O)=3)OC)OC)))	SLVDBDKSOJEDSU-UHFFFAOYSA-N	25202715
coproporphyrin I		124544	543782	358799	375799	431117	372273	1	1	172218	1	121608	1	148477	187059	1	173542	154597	1	1	1	1	1	1	1	5.049	(651.24536, 3205.16)(652.24365, 3670.0051)(653.2475, 131.92)(633.0122, 790.5078)(634.23334, 783.78796)(633.2338, 1764.46)(656.2737, 1051.5099)(677.2382, 251.00334)	CC1(C2(=CC5(C(CCC([O-])=O)=C(C)C(=CC4(=C(CCC([O-])=O)C(C)=C(C=C3(C(CCC([O-])=O)=C(C)C(C=C(C(CCC([O-])=O)=1)N2)=N3))N4))N=5)))	VORBHEGMEBOMMB-JRHDEHKPSA-J	20849014
\4-methylene DAP\""		2938551	1	1	1	1	2473544	1	2307476	1	1	1	1798826	2098147	1	1	1857274	1	1	3453983	1786234	1509455	2425873	1769366	1907721	2.739	(184.08241, 6766.86)(206.1118, 134.23999)(188.10144, 24601.521)(189.10376, 2095.5137)(220.12811, 25847.193)(221.13068, 5114.6685)(222.1234, 4407.26)(202.11751, 13152.59)(208.0741, 343.66498)
\5-O-(indol-3-ylacetyl-imyo/i-inositol) D-galactoside\""		236058	342948	270077	292288	299046	296544	186860	175464	182784	212412	193360	196783	842070	986815	250302	198729	195822	200176	204320	788773	185289	808924	203390	890779	13.8107	(500.66983, 4441.777)(500.16998, 310.094)(481.9116, 9314.659)(483.15955, 50008.145)(484.16245, 9469.708)(485.94427, 15299.536)(487.1733, 40221.64)(500.1835, 2248.8782)(527.16656, 978.04675)(508.15973, 3650.7244)(509.1555, 8093.413)(510.16013, 665.23334)
1-16:0-2-18:2-digalactosyldiacylglycerol		1938007	1409304	1062807	1109271	1709858	2133236	1063084	1212393	1235454	1881879	1056448	1420358	1924439	3758051	2230812	3318687	2395991	1102729	1109462	1018431	1912756	563186	1272511	1306294	27.5	(922.1175, 503.43665)(922.61884, 787.5833)(898.61096, 1581.7717)(899.61426, 436.21335)(902.4711, 519.74994)(902.6137, 1355.2151)(934.6435, 32056.67)(935.6467, 15449.259)(936.6496, 4235.1323)(937.64923, 945.32837)(939.5981, 12251.772)(940.6065, 5888.7993)(941.60565, 1284.391)(925.611, 600.3896)(926.78235, 701.6222)(927.0339, 1819.6449)(927.7178, 1287.0001)(928.61646, 1295.4966)	CCCCCC=CCC=CCCCCCCCC(OC(COC2(OC(COC1(OC(CO)C(O)C(O)C(O)1))C(O)C(O)C(O)2))COC(=O)CCCCCCCCCCCCCCC)=O	QZXMUPATKGLZAP-GNSPKCTRSA-N	90659081
7-hydroxy-4'5'-dimethoxyisoflavone		575651	423512	495917	567500	427246	422750	1	1	401577	1	1	1	1	1	1	1	283343	1	1	1	1	1	1	1	5.906	(298.10635, 12389.527)(299.11014, 868.8137)	COC1(C=CC(=CC=1OC)C3(=COC2(=C(C=CC(O)=C2)C3=O)))	VFZIJLPRJAQGFO-UHFFFAOYSA-N	5748605
\4-iO/i-methyl-DIBOA-glucoside\""		537556	1	1	1	400068	1	513733	498478	1	616230	353967	590901	1	640900	1	1	1	304755	1	329485	1	305508	1	1	2.97	(357.13055, 9845.23)(358.1326, 802.36176)
sphinganine 1-phosphate		3269274	7262014	6279630	7401908	4384662	4879500	2790238	1253780	3688129	2090240	2692355	1178044	6260784	3086257	2737255	2988738	2074509	2626299	2386225	2887186	2258447	2008972	3315604	1388907	7.454	(401.29333, 620.96747)(403.24557, 98190.9)(404.24722, 17687.37)(405.24686, 1775.8766)(386.2417, 19820.953)(387.24484, 3402.292)(390.2451, 129.2)	CCCCCCCCCCCCCCCC(C(COP([O-])(=O)[O-])[N+])O	YHEDRJPUIRMZMP-ZWKOTPCHSA-M	46878432
1,7,8-trihydroxy-6-methoxy-2-methylanthraquinone		210020	222194	273675	242734	419245	399582	122954	1	157576	130460	238782	236589	121252	216558	129821	109668	208897	229926	1	153662	134201	103833	1	115635	1.395	(285.05658, 985.4975)(287.35855, 2763.7666)(284.05316, 651.005)(321.104, 243.8)(301.06763, 16569.818)(302.07095, 5321.764)(307.05112, 914.7032)(303.0941, 461.17572)	CC2(=C(O)C1(C(=O)C3(C(=C(C(OC)=CC(C(=O)C=1C=C2)=3)O)O)))	ZSUQPNCHNPWHAQ-UHFFFAOYSA-N	25200481
(4E,6E)-1-(4-hydroxyphenyl)-7-phenylhepta-4,6-dien-3-one		1951227	3669683	1	1	2279009	2521547	1294172	709763	1953903	982111	1181585	572414	2719013	1465490	1104670	1260366	1024129	1395406	1453114	1317620	1035664	992243	1525122	749973	4.018	(279.47034, 4090.3577)(282.14175, 1898.2225)(283.1438, 2834.44)(262.32672, 943.5787)(264.27594, 5784.9717)(265.13318, 1455.095)(279.83954, 7956.3843)(281.14178, 514.2425)(263.33325, 16271.349)(264.80243, 7082.0605)(296.16434, 39308.19)(297.1655, 6771.726)(298.16525, 4593.565)(278.9302, 3082.778)(280.162, 8104.26)(281.1654, 681.87)(301.1171, 1380.5386)	C2(=CC=C(C=CC=CC(CCC1(=CC=C(C=C1)O))=O)C=C2)	GIXGHUAQPPUMRA-KBXRYBNXSA-N	641618
crotonate		2846187	4551353	2099630	2733509	2624873	3124637	3137357	4014851	2901845	3319887	2892271	2863430	2234882	3213296	3274468	2734860	2991755	3831798	5041298	3067508	3754854	3233465	3247596	4302495	2.547	(103.06284, 54745.73)(104.06591, 4469.3623)(113.0318, 245.06)	CC=CC(=O)[O-]	LDHQCZJRKDOVOX-NSCUHMNNSA-M	6971246
<i>N</i>-vanillate-L-glutamate		1488662	439333	665048	1062254	447635	353086	301075	351370	208673	297213	255319	327496	1	312917	561138	294652	260078	206997	1	1	163473	197781	183991	208211	1.579	(295.07272, 33108.723)(296.07553, 8013.605)(297.078, 370.93637)(296.07565, 23171.154)(297.07877, 1357.6517)(298.07452, 1372.2699)(313.10037, 934.1987)(300.1052, 956.652)(321.06863, 1130.4349)	COC1(C=C(C=CC=1O)C(=O)NC(CCC([O-])=O)C(=O)[O-])	NAZILJHSHDTNTQ-QMMMGPOBSA-L	102515089
3-hydroxy-decanoyl-CoA		666313	519984	607471	630060	701567	524089	530350	521441	515108	612342	556509	429736	625900	735091	601560	556558	466549	528362	489914	520044	537273	515722	534345	467723	27.709	(956.20905, 17097.33)(957.2116, 3783.8577)	CCCCCCCC(O)CC(=O)SCCNC(=O)CCNC(=O)C(O)C(C)(C)COP(=O)(OP(=O)(OCC1(C(OP([O-])(=O)[O-])C(O)C(O1)N3(C2(=C(C(N)=NC=N2)N=C3))))[O-])[O-]
\11-icis/i-3-hydroxyretinal\""		1592421	1	1	1	1	1411520	870748	1090059	3095633	1401390	1	1456199	1639722	1	1508771	1080686	1	1	1	1	1	2144946	957391	596544	4.013	(302.21344, 24946.588)(303.22128, 6083.7905)(282.2008, 265618.22)(283.20218, 33632.32)(284.20374, 5803.2407)(285.20752, 678.13995)(302.72055, 32091.855)(303.2212, 9920.3)(286.2182, 10325.99)(300.23547, 1339.81)(324.74136, 9837.742)(326.2067, 43037.965)(327.20892, 6893.6587)(328.2086, 3988.8726)(307.62332, 1317.8713)(308.1944, 1581.89)
\gibberellin Asub46/sub\""		519603	225933	494434	313724	211414	436082	500200	502483	1	610150	358237	557559	203669	640900	291688	199430	351251	304755	240751	322857	1	309177	1	284535	6.18213	(357.13058, 9133.674)(358.13257, 847.972)(380.16733, 3420.9883)(360.95956, 4258.1753)(359.14258, 1064.4514)(394.9117, 1128.6355)(378.17847, 1749.9988)(400.07837, 438.35123)(400.13678, 1679.324)(381.1268, 21368.174)(382.12363, 29700.904)(383.12695, 3396.0542)
3-hydroxy-3-methylbutanoate		1216232	497134	581011	580199	653927	592735	792358	1075859	1007845	753791	1	1	842371	955183	876849	791670	563408	1	956599	902079	691531	612764	566788	629125	18.833	(119.0578, 127.58)(135.0895, 12574.057)(136.09273, 298.03)(117.07887, 16305.597)	CC(C)(O)CC(=O)[O-]	AXFYFNCPONWUHW-UHFFFAOYSA-M	6950804
6-(hydroxymethyl)-7,8-dihydropterin		11700000	1	1	769475	1006011	1	801792	1	726021	838319	851014	1	810984	1	938311	840630	1	861283	821513	787431	756449	688918	715481	717798	15.538	(197.72678, 1607.3806)(177.06418, 14806.929)(178.06781, 924.06177)(223.0729, 437.66)(203.0625, 55.09)	C(O)C2(=NC1(C(=O)NC(N)=NC=1NC2))	CQQNNQTXUGLUEV-UHFFFAOYSA-N	218
\iall-trans/i-3-hydroxyretinal\""		1592421	1	1	1	1	1411520	870748	1090059	3095633	1401390	1	1456199	1639722	1	1508771	1080686	1	1	1	1	1	2144946	957391	596544	4.013	(302.21344, 24946.588)(303.22128, 6083.7905)(282.2008, 265618.22)(283.20218, 33632.32)(284.20374, 5803.2407)(285.20752, 678.13995)(302.72055, 32091.855)(303.2212, 9920.3)(286.2182, 10325.99)(300.23547, 1339.81)(324.74136, 9837.742)(326.2067, 43037.965)(327.20892, 6893.6587)(328.2086, 3988.8726)(307.62332, 1317.8713)(308.1944, 1581.89)
\muricholate\""		353071	1	897767	805340	945380	917116	1449184	1656381	1	1717269	1174736	1647755	1390041	250665	248243	2121703	352884	2263773	2490844	2061752	2536797	2004098	2868010	5451719	17.3973	(408.86548, 19774.178)(410.1742, 6712.133)(411.29074, 3100.2573)(412.29465, 678.89496)(391.4735, 2441.52)(392.2758, 1615.56)(409.04193, 3726.3628)(410.28915, 510.80664)(392.18292, 15405.477)(393.6625, 10960.29)(394.5776, 15720.57)(394.29083, 13029.455)(395.2909, 1063.51)(427.0032, 3153.409)(426.31293, 996.1442)(408.41528, 2555.3806)(408.80734, 456.33)(431.06192, 3769.8877)(431.27203, 611.4771)(41…
2-oxovalerate		324748	1	1	1	1	1	387306	269444	1	432822	2940501	306471	1	289878	400010	298667	437262	241675	241109	383799	504822	310958	320907	657129	20.664	(121.05967, 24055.97)(133.0751, 336.84375)(115.06291, 15350.155)	CCCC(=O)C(=O)[O-]	KDVFRMMRZOCFLS-UHFFFAOYSA-M	5460364
limonin 17-&beta;-D-glucoside		513567	291200	300835	467101	276355	438271	347564	320342	329013	315053	374167	276420	225683	558181	454054	307323	476288	278453	1	265933	215653	218194	160618	1	9.566	(654.25885, 3247.0703)(655.26196, 703.09625)(649.2724, 11553.865)(650.27576, 2759.1414)(651.27954, 298.33752)	CC7(O[CH]1(CC(OCC61([CH](CC(=O)C5(C)([CH](CCC(C)(C(C2(=COC=C2))OC3(OC(CO)C(O)C(O)C(O)3))C4(OC(C(=O)O)4)5)6))7))=O))(C)	FYIKIBQJAJRKQM-WNCNYDOCSA-N	24820753
rifamycin SV		1207987	1147425	1142922	1115757	1	1031486	1	842103	803805	845740	1	797459	843861	1	889694	1	890713	838333	813240	1065815	761779	770930	775916	752789	17.172	(699.3169, 2227.842)(700.3178, 7619.763)(701.317, 6502.5747)(702.3223, 482.70004)(699.3199, 3057.18)(700.3197, 7808.15)(701.32, 6957.91)(703.3361, 38250.1)(684.74384, 6859.1514)(685.322, 2750.4211)(716.13104, 2808.862)(716.8425, 3871.4526)(717.3368, 4311.56)(696.3241, 10505.144)(697.3225, 7989.45)(698.3247, 2476.53)	CC2(C=CC=C(C)C(=O)NC1(C=C(O)C4(=C(C(O)=1)C([O-])=C(C)C3(OC(OC=CC(OC)C(C)C(C(C)C(O)C(C)C(O)2)OC(=O)C)(C)C(=O)C=34))))	HJYYPODYNSCCOU-ODRIEIDWSA-M	25245454
7,8-dihydropterin		384693	1242491	1	438884	377874	601518	735041	850982	492870	576611	604261	573570	412977	515686	606111	602285	496340	1276679	1799441	634801	813571	659872	644070	1147642	2.156	(165.06416, 11333.909)(147.05322, 2759.2266)(168.07472, 13090.737)(169.07828, 81.32)(150.06465, 44022.24)(151.06798, 3392.9355)(153.0251, 18294.52)(153.0688, 6100.56)(185.3028, 624.37134)(186.1023, 79.04)	C1(=NC2(=C(NC1)N=C(N)NC(=O)2))	PXZWKVIXSKSCFR-UHFFFAOYSA-N	65260
\3-hydroxy-16-methoxy-2,3-dihydrotabersonine\""		4794437	10900000	10500000	11100000	7649551	8187868	4660640	2012051	6366378	3669621	4705459	1969947	1	5025630	4643868	4973241	3012569	4156160	3736701	5154870	3633844	3398819	5674616	2041123	7.462	(385.21585, 63038.418)(386.2221, 11670.214)(370.212, 3390.3)(387.2202, 4723.922)(369.5015, 2515.4126)(370.4006, 3277.7473)(403.24554, 93800.56)(404.24725, 16996.117)(405.24677, 1674.3651)(386.24237, 19601.787)(387.2461, 3817.8523)(390.2451, 134.58)(409.38022, 2381.123)(410.7788, 742.27997)(393.91864, 303.50784)
15,16-dihydrobiliverdin		742538	1702688	1383362	1488558	1539195	1542455	702769	607664	1116614	687854	887247	479093	1	1078383	391499	1033669	1049535	819526	478667	455299	533565	555885	512401	316278	5.027	(582.24316, 11352.313)(583.2468, 2111.5498)(584.24896, 418.53198)(565.97363, 829.1806)(566.4467, 948.296)(566.04706, 989.14795)(601.2877, 6738.072)(602.2899, 1204.9943)(606.84955, 1621.9609)(607.93475, 4406.1265)(608.5464, 6208.042)(609.2412, 1353.558)(589.22784, 1289.3219)(590.22675, 1064.4475)	C=CC1(=C(C)C(NC1=CC4(=C(C)C(CCC(=O)[O-])=C(C=C2(C(CCC(=O)[O-])=C(C)C(=N2)C[CH]3(C(C)=C(C=C)C(=O)N3)))N4))=O)	ZQHDSLZHMAUUQK-ZTYGKHTCSA-L	25243901
sepiapterin		125595	1	113249	113048	1	101344	174261	120165	170949	185414	193931	1	185971	197303	190664	210562	190189	217093	255364	164130	204591	1	157824	214481	1.518	(242.09831, 741.59546)(224.0861, 767.98755)(255.11748, 14208.576)(256.11816, 1421.4766)(241.11565, 664.9166)(263.0809, 446.93002)	CC(O)C(=O)C1(CNC2(N=C(N)NC(=O)C(N=1)=2))	VPVOXUSPXFPWBN-VKHMYHEASA-N	65253
3-(pyrazol-1-yl)-L-alanine		226000000	113000000	153000000	150000000	139000000	101000000	104000000	131000000	139000000	101000000	126000000	62000000	53400000	114000000	176000000	169000000	117000000	127000000	73900000	64800000	73100000	84100000	89100000	114000000	2.124	(138.06483, 9074481.0)(139.06776, 796672.7)(140.0699, 57696.207)(155.0912, 483.88)(156.0861, 373.92)(160.04637, 6317.598)	C1(=CC=NN1CC([N+])C(=O)[O-])	PIGOPELHGLPKLL-YFKPBYRVSA-N	25203312
(3<i>R</i>)-&beta;-phenylalanine		218458	1584582	1721926	1951348	996875	1321082	643396	275605	797813	434279	576682	272538	2250485	1	355877	542350	1	596259	777867	809188	614653	525400	1119637	278497	21.085	(148.06943, 3049.5486)(150.08302, 19048.691)(183.11145, 39405.516)(165.10033, 2759.113)(166.1039, 182.67)(174.06622, 2696.6184)	C(=O)([O-])CC([N+])C1(C=CC=CC=1)	UJOYFRCOTPUKAK-MRVPVSSYSA-N	6921434
\indol-3-ylmethyl-cysteine\""		1154061	2222162	1927211	1978900	1124824	2965197	3562730	2220926	3434638	2662095	3233275	605137	1	2414045	2704802	3300225	2552763	3470991	1971978	3260516	3006874	2369149	3174587	2866210	3.239	(268.11414, 214681.84)(269.1172, 24127.248)(270.11652, 4215.4834)(254.09825, 462.32498)(275.0615, 371.45667)
codeinone		1299751	2267820	2248405	2641431	1571997	1712708	1107147	700686	1533430	845333	1014352	521920	2081480	1194073	1157470	1264779	863806	1002753	1034113	1151071	984516	856071	1277825	679518	5.237	(300.98514, 174.3792)(303.15842, 226.17334)(283.20312, 2680.1267)(284.1462, 5139.3276)(285.1472, 13308.508)(303.66156, 403.08167)(304.163, 79.13)(283.59146, 1806.3699)(284.7045, 5123.45)(285.2969, 4764.753)(286.1531, 5574.0483)(321.19083, 2428.371)(298.1678, 20881.791)(326.14526, 620.815)(306.1315, 1621.842)(308.1403, 137.25)	C[N+]4(CCC35(C1(C(=O)C=C[CH](C(CC2(C=CC(OC)=C(O1)C=23))4)5)))	XYYVYLMBEZUESM-CMKMFDCUSA-O	25244106
S-cheilanthifoline		979898	1	1	670181	1	501699	568045	672353	869848	512508	531233	639566	1	756405	597217	621844	747380	912389	852586	1	1	1	786169	1352467	2.782	(326.85355, 2307.5986)(327.38846, 1090.0375)(329.64508, 2030.5125)(330.1487, 2520.25)(312.1384, 1163.36)(326.13995, 3040.6619)(327.1393, 111.42)(308.13052, 12989.3545)(309.13217, 1662.3989)(343.16714, 7176.4126)(344.1665, 2060.5928)(345.1791, 93.55)(349.65125, 1787.8212)(352.46786, 757.80005)(335.11987, 282.25003)	C1(N5([CH](C2(=C(C1)C=C(C(=C2)O)OC))CC4(=C(C3(=C(OCO3)C=C4))C5)))	FVXCQULKSPVRPK-HNNXBMFYSA-N	440582
campestanol		779518	337947	705673	833748	755257	613444	745179	796088	822710	710053	699970	641596	782678	806153	790633	793061	762216	689668	663306	662312	699336	743583	660685	760674	25.629	(403.38675, 21542.111)(404.39017, 4765.476)(405.39294, 238.10143)(425.37488, 2415.1672)(426.3835, 99.83)(407.36377, 1008.38086)(408.3713, 297.0)	CC(C)C(C)CCC(C)[CH]3(CC[CH]4([CH]2(CC[CH]1(CC(O)CCC(C)1[CH]2CCC(C)34))))	ARYTXMNEANMLMU-ATEDBJNTSA-N	119394
rutin		625392	2023067	3542340	2645882	2032819	2297568	3177028	3628197	1349042	2764057	1352630	2695999	1323029	2328460	3499019	3244958	2391348	2719822	939493	1522561	3987176	2060291	3296888	1508771	12.781	(611.16614, 45027.246)(612.1692, 12140.336)(613.1713, 2160.3398)(633.14734, 22237.775)(634.1504, 5774.567)(635.15265, 974.1764)(636.1621, 279.992)	CC1(C(O)C(O)C(O)C(O1)OCC2(C(O)C(O)C(O)C(O2)OC4(=C(C3(C=C(O)C(O)=CC=3))OC5(=C(C(=O)4)C(O)=CC(O)=C5))))	IKGXIBQEEMLURG-NVPNHPEKSA-N	5280805
10-hydroxydecanoate		1914723	5752682	1	4820937	5576210	6862783	1648958	1	3033130	1472664	2513534	923116	5933679	1943169	1	1	2045627	2730752	1679707	3318347	2223737	1	2288874	1659465	3.383	(188.13773, 50021.035)(189.13852, 8122.157)(170.1271, 43387.08)(171.1276, 16238.78)(205.16635, 4383.903)(206.1809, 68.88)(187.15616, 19690.316)(212.65764, 7119.8867)(214.13257, 5121.8467)(192.11159, 35701.668)(193.11443, 3559.5137)(194.113, 244.368)	C(O)CCCCCCCCC([O-])=O	YJCJVMMDTBEITC-UHFFFAOYSA-M	6991989
lupiwighteone		2915899	1465631	1230782	943623	2351987	891717	3008015	2947512	1394276	3499748	2082924	3425063	512255	3572406	1890423	763489	2059049	1897283	1575411	2021308	1508501	1970376	1227475	1777058	2.968	(342.1233, 7143.81)(338.11707, 34675.047)(339.1201, 3614.2434)(340.12103, 109.1275)(325.1227, 70.08)	CC(C)=CCC3(=C(C=C(C1(=C(OC=C(C1=O)C2(=CC=C(O)C=C2))3))O)[O-])	YGCCASGFIOIXIN-UHFFFAOYSA-M	25246032
morphine		3259234	1902235	3668847	4493274	2668201	4070528	4653271	4794771	6033843	2814147	3782128	4151750	3220664	4274912	4979638	4572438	6859247	6325582	7614421	9857564	8665101	10000000	10300000	10900000	2.527	(289.1549, 2776.21)(270.8893, 1490.0575)(287.15277, 90277.164)(288.15594, 11654.109)(274.15216, 222.63335)(290.18057, 8458.647)(309.25772, 2416.9758)(294.13538, 5947.789)	C[N+]4(CCC35(C1(C(C=C[CH](C(CC2(C=CC(O)=C(O1)C=23))4)5)O)))	BQJCRHHNABKAKU-KBQPJGBKSA-O	25246143
10-deacetyl-2-debenzoylbaccatin III		6399600	1	1	3140362	632648	1	2234859	744724	1379314	2551100	3672924	372371	1644789	1269906	3172077	606637	775624	3806746	915213	407547	338910	406466	267172	131087	15.07	(426.1994, 2235.2925)(427.2029, 2111.84)(441.21024, 52940.617)(442.21335, 12689.664)(443.22314, 4282.006)(444.2186, 486.01498)(464.25415, 2874.4011)(443.2365, 1622.4912)(463.1911, 1918.38)	CC4(C(O)CC3(O)(C(O)[CH]2(C1(COC1CC(O)C(C)2C(=O)C(O)C(C(C)(C)3)=4)(OC(=O)C))))	LHXBWTCSJBQSGI-QOBCYHTASA-N	443489
dipalmitoyl phosphatidate		28400000	14100000	13500000	13600000	13300000	12900000	12300000	12300000	11900000	12300000	12300000	12200000	12800000	12200000	12600000	12700000	12400000	12600000	11900000	11900000	11700000	11800000	11600000	11600000	28.638	(634.457, 9666.7705)(647.4642, 113783.71)(648.4672, 50248.16)(649.4699, 10721.87)(650.4728, 1060.7897)(665.50195, 4771.7583)(666.5038, 125.63)	CCCCCCCCCCCCCCCC(=O)OCC(COP(=O)([O-])[O-])OC(CCCCCCCCCCCCCCC)=O	PORPENFLTBBHSG-MGBGTMOVSA-L	25201390
\1-18:3-2-16:4-monogalactosyldiacylglycerol\""		3860437	2034568	1662730	1	1338988	1616404	1	1	1	419875	1	1	1	1	1	1	1	637503	403171	1	1	1	1	1	24.685	(745.08105, 3622.518)(746.492, 2168.5034)(748.1531, 599.24335)(727.47906, 5652.4097)(728.47687, 4003.034)(731.7353, 341.32)(731.9839, 152.75)(732.492, 114.98)(745.48846, 7249.2227)(746.4942, 4387.488)(747.488, 1407.6635)(727.4799, 5693.2134)(728.4828, 995.88)(766.1561, 9630.3545)(767.4083, 6248.8657)(768.3246, 3259.132)(748.84625, 1831.9052)(749.51575, 6016.3896)(750.51697, 4185.375)(769.2791, 22…
\gibberellin Asub17/sub\""		519603	1	1	1	1	1	500200	502483	1	610150	358237	557559	1	640900	291688	1	351251	304755	240751	322857	1	309177	1	284535	2.97	(357.13058, 9133.674)(358.13257, 847.972)(380.16733, 3420.9883)(363.15228, 705.82776)(396.18158, 2063.545)(378.17847, 1749.9988)(399.72208, 457.92917)(400.13678, 1679.324)(381.1268, 21368.174)(382.12363, 29700.904)(383.12695, 3396.0542)
\(2iE/i,6iE/i)-farnesal\""		4387584	12000000	16000000	16000000	20100000	5711067	3285084	1703085	10200000	1	4540813	1	1	3946326	1528771	2389971	7583268	8958597	9129893	11200000	18800000	19700000	2889437	27400000	9.778	(220.17992, 1054785.8)(221.18298, 145054.11)(222.18497, 11803.15)(206.1835, 1805.21)
\apigenin-7-iO/i-gentiobioside\""		974421	661011	725832	1254000	730283	1058937	673458	1740492	1065315	712804	428633	571486	218227	1795011	1248862	869897	708476	1104191	1174657	332019	1213885	459839	484993	660542	13.811	(595.1711, 21631.43)(596.1745, 5721.856)(597.1767, 972.8134)(617.15247, 9413.323)(618.15546, 2119.091)(619.15796, 406.89502)
\cyanidin 3,7-di-iO/i-&beta;-D-glucoside\""		625392	2023067	3542340	2645882	2032819	2297568	3177028	3628197	1349042	2764057	1352630	2695999	1323029	2328460	3499019	3244958	2391348	2719822	939493	1522561	3987176	2060291	3296888	1508771	12.781	(611.16614, 45027.246)(612.1692, 12140.336)(613.1713, 2160.3398)(633.14734, 22237.775)(634.1504, 5774.567)(635.15265, 974.1764)(636.1621, 279.992)
\(iE/i)-indol-3-ylacetaldoxime\""		793188	1	1	4065169	1	1	1071244	417196	2447906	900586	1804001	419062	1	1022519	1	1129925	1360988	1810431	607073	1883952	1456000	623372	1792965	814684	3.384	(175.08374, 9489.462)(180.09746, 24478.807)(160.08519, 16330.395)(161.08723, 1689.4476)(192.11156, 26332.117)(193.11432, 2315.1494)(177.1122, 724.28)(201.08112, 922.99066)(184.07053, 13662.147)
\gibberellin Asub44/sub (closed lactone form)\""		1119975	784622	875412	756979	858094	771935	2375322	1564886	789235	1973261	358566	1833757	729474	2472176	2093844	745126	2030566	2212236	2116105	2497054	2093179	1849807	615268	1602395	4.78333	(349.03778, 615.7579)(350.186, 877.77)(327.15787, 520.91565)(348.18356, 1881.8335)(350.488, 3158.268)(351.18704, 6362.0127)(328.16992, 19020.436)(329.17587, 3423.532)(330.1725, 386.57266)(366.75104, 3014.3486)(368.2138, 392.45)(347.79263, 597.46674)(368.495, 6106.309)(369.16238, 2032.1902)(370.16226, 192.27002)(351.5964, 2417.4006)(352.58673, 885.93506)
wighteone		2915899	1465631	1230782	943623	2351987	891717	3008015	2947512	1394276	3499748	2082924	3425063	512255	3572406	1890423	763489	2059049	1897283	1575411	2021308	1508501	1970376	1227475	1777058	2.968	(342.1233, 7143.81)(338.11707, 34675.047)(339.1201, 3614.2434)(340.12103, 109.1275)(325.1227, 70.08)	CC(C)=CCC3(=C(C1(=C(OC=C(C1=O)C2(=CC=C(O)C=C2))C=C([O-])3))O)	KIMDVVKVNNSHGZ-UHFFFAOYSA-M	25245294
a limonene-1,2-diol		89349	1	1	1	239652	158502	252903	249004	250098	291753	290075	284181	265306	257126	226170	308897	335167	253050	285051	274512	129486	275904	244845	170749	20.662	(170.12898, 28825.246)(171.1235, 2904.2236)(172.1158, 1189.39)(155.1283, 262.955)(172.14333, 1560190.8)(173.14578, 158244.77)(174.14862, 13396.013)(154.13187, 14864.668)	C=C(C1(CC(C(CC1)(C)O)O))C
\S-5-methylthiopentylhydroximoyl-L-cysteine\""		797656	521038	1	485419	631990	631629	1059004	1459710	680222	1185543	1048664	1632583	585241	1448574	1692957	873567	1246336	1206900	1033962	772552	995354	1133290	889042	1175793	2.698	(284.1093, 17609.584)(285.11465, 1450.6915)(273.05508, 97.73)
1,3,5,6-tetrahydroxyxanthone		1305103	1940613	2097106	1721268	2610446	2984960	2558738	1885776	2129809	2411180	2459926	2329642	1865547	2233113	1436315	1655825	2321462	2300874	1484794	2177194	2597112	2181620	2209873	2277310	1.405	(241.01445, 102372.945)(242.01558, 32160.69)(263.04263, 5588.3364)(264.0452, 677.94)(243.60878, 10690.243)(244.61119, 8081.8784)(245.26027, 8133.942)(246.0293, 825.5334)(260.17514, 1165.3088)(284.21927, 1117.47)(285.023, 2329.6365)	C2(C1(C(=O)C3(=C(O)C=C([O-])C=C(OC=1C(O)=C(O)C=2)3)))	CCEBJWKUMKKCDF-UHFFFAOYSA-M	25201156
\leukotriene Asub4/sub\""		2906633	1	1	3483880	2151437	2599142	2358935	1656956	3331046	1674954	3620688	2492674	2665037	3328785	2815486	2341564	3049465	2105447	1	2383972	1	1904749	3467683	2045913	5.552	(318.2145, 14841.131)(319.33078, 45370.375)(320.2155, 7872.6064)(301.20477, 86370.414)(302.21255, 19366.451)(303.2149, 1581.255)(300.21127, 203590.12)(301.20688, 93648.586)(317.23486, 243.45001)(340.1989, 21357.855)(341.1976, 3053.924)(342.1825, 202.74)(322.19092, 2099.6616)(323.19565, 460.756)
1-oleoyl-2-oleoyl-phosphatidylcholine		46400000	27000000	12900000	12200000	11200000	6687360	9602155	7952912	9447639	8890108	9577094	8977531	10700000	10100000	10400000	10800000	10200000	8426697	1	7443778	1	8927934	8986155	8825997	28.381	(785.58826, 12778.29)(770.17236, 3234.2546)(772.39264, 8121.568)(773.03455, 20144.89)(773.58966, 24451.86)(786.60156, 27115.867)(787.6047, 11771.128)(788.6075, 9306.278)(789.6113, 1026.17)(771.347, 7797.5327)(771.5939, 6810.2695)(789.91846, 729.94104)(810.636, 10080.269)(811.3628, 4076.8506)(812.6016, 162.09)(791.21716, 5216.913)(793.4465, 3559.4333)(795.5847, 13742.96)(796.5907, 16600.84)	CCCCCCCCC=CCCCCCCCC(OCC(OC(=O)CCCCCCCC=CCCCCCCCC)COP([O-])(=O)OCC[N+](C)(C)C)=O	SNKAWJBJQDLSFF-NVKMUCNASA-N	10350317
\iN/isup2/sup-formyl-iN/isup1/sup-(5-phospho-&beta;-D-ribosyl)glycinamide\""		1047800	707647	916796	831368	624589	1	1	1	1	1	1	1	1	1	1	1	1	1	1	1	1	1	1	1	2.336	(330.06903, 13599.748)(331.07257, 540.372)
2-iminobutanoate		1548011	6988754	2844069	3316811	3332036	4751548	3094733	2120158	3205731	2797264	2971204	870917	5562292	2390961	1709804	2971730	1965721	4871454	3899198	1809130	3474583	2071511	2152506	3921993	4.545	(103.04748, 1304.8743)(118.07435, 61815.31)(119.07714, 4272.786)	CCC(=N)C(=O)[O-]	WRBRCYPPGUCRHW-UHFFFAOYSA-M	19796801
7-methyl-3-oxooct-6-enoyl-CoA		602044	1	421599	551608	461590	347799	443019	442162	459666	395050	414219	329272	478255	445673	465582	491410	404464	456368	443763	385113	423800	435378	423520	404428	27.215	(898.1687, 17219.041)(899.17096, 3230.3772)(920.1766, 896.9297)	CC(C)=CCCC(=O)CC(=O)SCCNC(=O)CCNC(=O)C(O)C(C)(C)COP(=O)(OP(=O)(OCC1(C(OP([O-])(=O)[O-])C(O)C(O1)N3(C2(=C(C(N)=NC=N2)N=C3))))[O-])[O-]	LPMIXVANMSEERY-FUEUKBNZSA-J	50986200
\heliespirone B\""		481950	3179573	5001105	3909949	2095573	2568952	505251	1	3002197	1	3517643	1711165	1997930	1241380	1	1696146	3062179	1748950	788962	1111061	2677311	540436	2181985	2030673	9.751	(271.97455, 952.688)(250.1543, 20153.652)(251.15643, 3207.118)(269.41537, 6465.621)(270.1907, 356.14536)(255.05602, 1631.9124)(256.17532, 1149.318)(271.7511, 1624.687)(273.04022, 4904.6797)(273.2078, 4775.63)(293.95694, 593.451)(294.6669, 433.39417)(295.77145, 1200.122)(296.1688, 875.53)(275.5805, 43.024292)
&alpha;-difluoromethylarginine		3510135	210583	187912	302042	426770	191333	204892	260357	277438	219833	351229	393754	319348	299934	218473	277972	338856	266788	381523	317299	273313	343388	270702	334024	20.373	(224.1101, 839.5139)(225.1025, 681.8)(206.09941, 21858.281)(207.1025, 998.0568)(208.1038, 106.07)(244.1454, 265.3454)(231.0908, 408.90076)	C(NC(=[N+])N)CCC(C(F)F)(N)C([O-])=O	YEORLXJBCPPSOC-UHFFFAOYSA-N	44123509
cerulenin		366671	1	1	1	2221433	1	1	2883131	1	2838255	2099858	2183948	2608831	1	1109157	3022013	1	1	1940520	1371738	2753122	1773965	1559439	2707409	14.423	(225.12373, 142.84001)(207.1124, 149.3)(227.13847, 2457.7126)(209.12723, 13326.119)(241.1547, 6597.658)(242.14685, 70.0775)(223.14293, 22561.287)(224.14597, 5250.7974)(249.12035, 256.30334)(232.03847, 199.1736)(232.1104, 656.87)	CC=CCC=CCCC(=O)[CH]1(O[CH](C(N)=O)1)	GVEZIHKRYBHEFX-NQQPLRFYSA-N	5352018
(22R,23R)-22,23-dihydroxy-campest-4-en-3-one		1816662	1576763	1513321	1	1157116	4930452	1395460	868459	1242755	805974	932122	987293	1	1	1710447	1384480	1	1344599	1146203	1	1053125	1	1171197	1090021	13.706	(430.3392, 5127.078)(431.34274, 390.76877)(412.32886, 1605.2922)(413.33203, 189.58)(432.35483, 5133.5254)(433.3582, 1313.48)(414.3449, 24914.846)(415.3481, 6546.212)(416.35645, 1481.4355)(458.3513, 1069.9025)	CC(C)C(C)C(O)C(O)C(C)[CH]3(CC[CH]4([CH]2(CCC1(=CC(=O)CCC(C)1[CH]2CCC(C)34))))	PCLHVGYGQYOJEF-YPODHHRNSA-N	52931381
\(2iE/i,6iE/i)-farnesyl diphosphate\""		1032758	1594913	1353855	1141812	1444272	1998363	1453470	1857944	1221850	2320794	1561150	1808418	1211439	1856091	893474	1397314	2145427	1853224	1366955	1459144	1652526	1728079	1794387	2334022	7.89	(379.10876, 37955.7)(380.11194, 5448.562)(381.11407, 231.21)(365.1124, 108.89)(365.113, 977.7038)(400.10837, 4585.4727)(401.0812, 738.54865)(401.1527, 249.17)
taxiphyllin		2381763	1098171	942397	693267	1867818	652335	2559407	2522902	1205373	2977175	1754626	2895406	1	3090032	1537973	1	1704074	1545843	1308386	1768266	1304542	1703095	1073874	1494569	2.966	(298.10553, 170.36)(314.1049, 74.27)(332.14377, 263.80142)(311.1245, 32352.877)(312.13727, 273.46)	C1(C=C(O)C=CC=1C(OC2(OC(CO)C(O)C(O)C(O)2))C#N)	NVLTYOJHPBMILU-GMDXDWKASA-N	107721
\cyanidin 3,5-di-iO/i-&beta;-D-glucoside\""		625392	2023067	3542340	2645882	2032819	2297568	3177028	3628197	1349042	2764057	1352630	2695999	1323029	2328460	3499019	3244958	2391348	2719822	939493	1522561	3987176	2060291	3296888	1508771	12.781	(611.16614, 45027.246)(612.1692, 12140.336)(613.1713, 2160.3398)(633.14734, 22237.775)(634.1504, 5774.567)(635.15265, 974.1764)(636.1621, 279.992)
7-methylinosine		1083106	494607	1	548557	820864	760815	439187	1442988	612725	1145495	947781	714403	461599	313679	1601355	796457	1042804	965164	487499	292980	219093	157614	373022	561603	2.693	(284.10922, 12925.359)(285.1124, 1646.38)(270.10577, 2476.532)(284.11005, 17824.424)(285.11478, 1454.7194)(269.68265, 12717.036)(271.11298, 691.135)(302.19077, 1626.1744)(304.72052, 2110.8635)(305.1506, 1797.13)(283.1282, 1411.6207)(308.0979, 884.8822)(309.43735, 1443.7518)(310.10544, 1577.0233)(291.0937, 270.305)	C[N+]1(=CN(C2(N=CNC(=O)C1=2))C3(OC(CO)C(O)C(O)3))	VJNXUFOTKNTNPG-IOSLPCCCSA-O	46926280
a jasmonoyl-1-aminocyclopropane-1 carboxylate		261489	621465	615525	455916	483007	425574	1	1	1	1	1	1	365168	333265	1	1	1	332076	212716	1	1	1	359685	1	17.559	(298.1727, 1500.5929)(297.18036, 1055.941)(298.1772, 662.98)(278.16788, 12353.991)(279.16977, 1938.4467)(311.19513, 7146.461)(312.20047, 711.95636)(297.80075, 1690.133)(319.1624, 1406.21)(301.29453, 124.34428)(302.1495, 360.46667)	CCC=CCC1(C(=O)CCC1CC(NC2(CC2)C([O-])=O)=O)	TVRBFBSVUYCAKT-ARJAWSKDSA-M
pelargonidin-3,5-diglucoside-5-O-p-coumaroylglucoside		3341040	1373030	1370631	1535739	1752486	1510417	1644253	1617134	1239700	1447466	1520345	1555896	1316559	1539688	1848700	1733149	1428381	1741962	1406491	1502738	1578860	1599651	1642696	1173436	28.872	(758.2237, 16742.803)(759.2276, 37272.63)(740.2259, 9319.884)(741.228, 157.726)	C(C1(OC(C(C(C1O)O)O)OC2(=CC4(C(=CC(=CC([O+]=C2C3(C=CC(=CC=3)O))=4)[O-])OC5(OC(C(C(C5O)O)O)COC(C=CC6(C=CC(=CC=6)O))=O)))))O	GBDTYZCMNRLPES-NFETXEPXSA-N	90657578
strombine		1367702	1	2426472	2773291	1	1	2948137	2132057	1	2703519	2685340	939714	1	2177030	1427432	2558835	1771751	1	1	1581562	1	1685540	1907119	1	4.546	(147.7216, 2625.82)(164.0809, 466.25)(146.06938, 37565.984)(147.78464, 1943.0742)	CC([N+]CC(=O)[O-])C(=O)[O-]	XYUPSBLFPTWJLC-GSVOUGTGSA-M	6971284
pyridoxal		1075305	424110	415560	384660	355304	406250	385783	310131	343080	369683	392056	365521	385929	367331	454460	330240	413551	415453	336607	382176	301947	307924	389157	367092	28.855	(150.0545, 4680.72)(151.0507, 685.78)(188.97449, 20548.852)(189.09926, 26468.783)(167.08003, 11140.41)(168.08354, 454.76083)	CC1(N=CC(=C(C=1O)C=O)CO)	RADKZDMFGJYCBB-UHFFFAOYSA-N	1050
2,5,7-trihydroxy-4'-methoxyisoflavanone		210020	222194	273675	242734	419245	399582	122954	1	157576	130460	238782	236589	121252	216558	122081	102831	207006	229926	1	153662	134201	103833	1	115635	1.395	(301.06766, 16972.928)(302.07098, 5457.026)(285.56778, 1579.9667)(284.05316, 651.005)(304.457, 635.1825)(304.9394, 566.80286)(305.0832, 728.83)(287.74255, 2000.538)(288.07492, 4810.488)(304.60406, 313.61)(306.95654, 837.92334)	COC3(=CC=C(C1(C(O)OC2(C(C(=O)1)=C(O)C=C([O-])C=2)))C=C3)	IIQJLBKXWGKSKE-CZUORRHYSA-M	25203448
\itrans/i-5-O-caffeoyl-D-quinate\""		621512	200607	613538	473488	640149	544644	151001	388404	1	524182	393181	437873	1	170453	163389	1	453231	1	1	439098	1	1	1	390104	16.967	(354.094, 8831.403)(355.0907, 11742.391)(356.0944, 207.84299)(336.08347, 2454.0664)(337.08047, 3913.8372)(372.3791, 1857.0112)(375.1324, 2823.14)(355.1196, 1200.79)(380.09024, 3295.1587)(381.08752, 3564.6995)
\(iZ/i)-2-methyl-peroxyaminoacrylate\""		253163	1211482	480190	578923	539264	793231	492061	342714	525107	453767	480579	1	947593	400885	263260	477872	322185	805080	649618	270789	572692	309249	336261	650673	4.548	(103.04749, 1095.784)(139.08458, 289.92374)(117.06622, 11083.264)(127.0328, 4521.7705)
1-C16:0-&alpha;,&omega;-dicarboxyl-2-lysophosphatidate		1222380	1892565	1533638	1246702	1599286	2069068	1456441	1820886	1210815	2324739	1611616	1876531	1277013	1881100	931875	1431230	2107809	1857457	1330264	1422502	1585686	1654767	1713918	2183714	7.888	(441.2074, 453.65)(419.18237, 39099.023)(420.18478, 7141.899)(421.18555, 440.01)(441.63745, 297.08643)(460.1628, 16425.318)(460.2463, 8910.88)(439.7289, 377.07504)(461.1879, 2851.6223)(462.1854, 13793.603)(463.189, 2626.9053)(465.2015, 443.96777)(443.1781, 15183.483)(444.67722, 40770.55)(445.6805, 7889.545)(446.18213, 2670.4766)	C(C(O)COP([O-])(=O)[O-])OC(CCCCCCCCCCCCCCC(=O)[O-])=O	LSETUZAYSCHYKL-QGZVFWFLSA-K	90658529
fusidate		931205	1	1	1	1598126	1	1	1	1	1	4647049	1	1	3993348	3684258	1093621	4747680	1030911	1	1	1112273	1	1	1	21.863	(515.332, 2886.295)(497.7502, 2459.2258)(499.65808, 1011.73)(522.3664, 356.53)(500.97043, 1633.7988)(503.95346, 2646.9897)(503.3414, 146.64)(533.3714, 39192.77)(534.3691, 8157.13)(535.3644, 1409.5)(515.366, 156190.0)(516.37054, 55585.766)(517.3726, 14405.435)(541.83704, 452.995)(521.9892, 1306.4567)	CC(C)=CCCC(C([O-])=O)=C3(C(OC(=O)C)CC4(C)(C2(C)(CCC1(C(C)C(O)CCC(C)1C2C(O)CC34))))	IECPWNUMDGFDKC-MZJAQBGESA-M	44123551
\iall-trans/i-10'-apo-&beta;-carotenal\""		9221231	1	537232	1	1	1	1	451451	457649	477671	431255	1	495354	1	487962	480448	471705	476860	1	1	1	1	1	1	10.535	(397.3143, 52.13)(399.26678, 7873.3364)(400.2671, 2003.7264)(401.2631, 815.8)(384.2602, 688.85)
2'-hydroxy 3,6,7,4'-tetramethylquercetagetin		203448	198377	238560	377486	438409	293769	281162	1	321692	327921	326688	200966	1	349638	156292	212339	294417	278730	198674	165908	393588	231440	243065	266610	1.805	(393.21637, 463.64612)(395.0758, 10490.8545)(396.0776, 1870.7233)	COC3(C(O)=C2(C(=O)C(=C(C1(C(O)=C(O)C(OC)=CC=1))OC2=CC(OC)=3)OC))	JUMXNPKEKATCOD-UHFFFAOYSA-N	90658793
baruol		5734992	528139	1	419148	407034	386938	1	1	1	1	1	1	1	1	1	1	1	355118	307302	1	1	1	1	295342	23.463	(408.37628, 20066.48)(409.37955, 4326.948)(410.3816, 3506.13)(449.381, 191.48)(433.8704, 305.62375)(436.38226, 310.31198)	CC(C)=CCCC1(C)(CC2(C)(C(C)(CC1)[CH]3(C(C)(CC2)[CH]4(C(=CC3)C(C)(C)C(O)CC4))))	XJJAVFWIAXATMT-KNUFMLCHSA-N	25203718
gabaculine		1979299	868397	1200113	1145271	978924	1107089	586705	701511	1021595	792416	899262	508264	785236	855533	1423121	1119273	977832	989201	673887	681096	593221	532598	615428	776693	2.146	(144.0746, 14866.255)(140.06995, 50513.3)(141.07317, 2721.9988)(123.06396, 48742.89)(124.06652, 2436.4314)(160.98251, 1840.0613)(141.5941, 23172.389)(143.09624, 2546.2617)(166.27232, 5541.617)	C([O-])(=O)C1(=CC=CC([N+])C1)	KFNRJXCQEJIBER-UHFFFAOYSA-N	25244048
taraxerol		5734992	528139	1	419148	407034	386938	1	1	1	1	1	1	1	1	1	1	1	355118	307302	1	1	1	1	295342	23.463	(408.37628, 20066.48)(409.37955, 4326.948)(410.3816, 3506.13)(449.381, 191.48)(433.8704, 305.62375)(436.38226, 310.31198)	CC1(C)(CCC2(C)([CH](C1)C3(C)(C(=CC2)C4(C)([CH](CC3)C5(C)([CH](CC4)C(C)(C)C(O)CC5)))))	GGGUGZHBAOMSFJ-GADYQYKKSA-N	92097
\iN/i-acetyl-L-ornithine\""		512888	2302244	880678	850952	901850	1180481	482396	334653	603180	377104	402604	1	1266284	355543	1	476002	324932	798994	449553	1	388642	1	1	439715	9.447	(174.10034, 13217.845)(175.10185, 1386.9532)(156.0883, 168.99)(179.11615, 2587.6943)(159.10278, 2471.548)(161.05301, 2101.1377)(161.1057, 5282.21)(178.1329, 124.55)(182.45479, 72580.82)(184.0914, 6537.377)
L-serine		229273	791036	946239	1015913	529035	658820	1	1	390706	1	224364	1	1171340	237910	1	305658	270332	292696	232767	343852	208349	1	365282	1	4.398	(105.04198, 11652.242)(106.04523, 604.9467)(126.96631, 2491.5322)(127.0841, 4316.9)(109.07386, 957.034)	C(O)C([N+])C(=O)[O-]	MTCFGRXMJLQNBG-REOHCLBHSA-N	6857581
<i>N</i><sup>1</sup>-ethyladenine		1357155	443319	419867	387542	384789	475508	306886	298252	492661	372401	415330	296092	352023	430284	323590	327237	432812	548889	488228	543154	511203	551869	621171	469470	17.3855	(163.08475, 9252.827)(164.0891, 416.25403)(184.1238, 41383.87)(188.08, 16555.492)	CCN2(C=NC1(C(N=CN=1)=C(N)2))	NLGIGNOZJPHHML-UHFFFAOYSA-N	644116
hydroxyspirilloxanthin		170634	1	390842	363486	386359	1	154090	145096	195168	150824	147086	216729	382008	185416	315954	556463	123372	205806	296763	425892	533195	347751	424795	153108	26.285	(582.4376, 2948.0457)(568.1925, 52330.97)(568.4404, 25994.033)(570.12177, 4769.947)(570.456, 5384.92)(585.4571, 536006.7)(586.46075, 212183.89)(587.4663, 211067.39)(588.4701, 35050.08)(568.615, 50365.86)(568.9105, 26054.348)(570.18134, 6686.342)(570.458, 5922.86)(602.4929, 491.58)(583.04675, 809.39856)(583.48096, 250.80333)(584.47235, 53.949997)(605.69946, 2017.3223)(608.4394, 1384.9559)(609.4541…	CC(C=CC=C(C=CC=C(C=CCC(O)(C)C)C)C)=CC=CC=C(C=CC=C(C=CC=C(C=CCC(OC)(C)C)C)C)C	SSZVJOJPPUPCBF-JARCNSDHSA-N	5366504
1,3-dihydroxy-N-methylacridone		3042533	2104975	2274155	3477634	1855162	2411696	1	2110240	1893063	1	1	1418149	1057297	2329891	2389738	1	2149567	1	1969620	1826937	1717716	1	1	1803892	12.05	(245.08745, 1347.9131)(246.08488, 30.058573)(245.088, 1754.05)(259.10626, 13062.824)(260.1094, 1615.426)	CN2(C3(C=CC=CC(C(=O)C1(C(O)=CC(O)=CC=12))=3))	GDALETGZDYOOGB-UHFFFAOYSA-N	5282066
orcinol		2067356	2708241	2940557	2365265	3091463	3402741	2700095	2300205	2520425	2606306	2725859	2551807	2411264	2577976	1967293	2324932	2701603	2675669	1908318	2449563	2750458	2437314	2505135	2405105	1.41	(143.09068, 655.54126)(125.08004, 794.5166)(147.04109, 159.44331)(129.03098, 69080.72)(130.04333, 6903.3354)	CC1(C=C(C=C(C=1)O)O)	OIPPWFOQEKKFEE-UHFFFAOYSA-N	10436
\indole-3-acetyl-&beta;-1-D-glucose\""		1020641	1	1318958	1276326	1293424	1434915	1	216549	1	1129777	1	1207853	832488	1245422	1249123	1208004	708605	1165459	1144816	1066927	1164525	1051042	1110109	231813	16.954	(339.11948, 6375.091)(320.11185, 12522.265)(321.1088, 52113.66)(322.11017, 8020.202)(323.1122, 227.01)(339.1229, 102584.37)(340.1249, 21073.11)(337.3874, 1215.0591)(364.01874, 1990.7891)(365.0652, 5446.3486)(365.1164, 6216.85)(342.74902, 851.444)(346.77292, 6316.473)(347.1052, 6961.44)
mugineate		639158	817004	1043186	1	1012358	1121879	1	742824	647430	796595	879347	1	744557	961741	547399	686850	910904	661526	440040	855515	692680	718450	710315	818814	1.531	(306.11273, 482.95212)(321.13657, 1702.1963)(345.85617, 344.74255)(346.1074, 488.37)(323.08365, 25248.428)(324.08676, 2487.698)(325.08328, 1172.4518)	C1(C[CH](C([O-])=O)N1CC(O)[CH]([N+]CC[CH](O)C(=O)[O-])C(=O)[O-])	GJRGEVKCJPPZIT-JBDRJPRFSA-L	45266663
a triketide &alpha;-pyrone		2347169	3484183	1206826	2933863	882003	1	731314	1018169	2048387	1	1	1	2084891	1	2039911	1469112	1	1746404	4562853	478990	621307	1	1	1	1.539	(182.09097, 12313.009)(183.09386, 1284.99)(166.08176, 228.9475)(185.30205, 375.612)(164.0835, 48981.816)(165.0864, 5506.229)(166.08018, 4318.016)(204.13335, 2523.3572)(186.12212, 4349.3286)	C([R])CC1(OC(=O)C=C([O-])C=1)
(<i>S</i>)-lactoyl-CoA		122314	1	1	143299	176762	123652	147307	190236	180374	140981	143165	126945	127021	131813	184700	150741	1	149013	151846	147048	135921	170638	141005	1	26.618	(840.1281, 14450.314)(841.13043, 2190.4106)(858.0995, 6627.1562)(859.10266, 483.98465)	CC(O)C(=O)SCCNC(=O)CCNC(=O)C(O)C(C)(C)COP(=O)(OP(=O)(OCC1(C(OP([O-])(=O)[O-])C(O)C(O1)N3(C2(=C(C(N)=NC=N2)N=C3))))[O-])[O-]	VIWKEBOLLIEAIL-IBNUZSNCSA-J	44123535
disulfiram		595067	664877	658994	484973	798367	894736	613000	430402	492834	567612	610808	547608	480233	577347	336741	418771	630921	588058	350808	507647	616900	496725	499708	502317	1.405	(299.05588, 27302.123)(300.05716, 9142.292)(319.73984, 1740.5245)(320.073, 1795.42)	CCN(C(SSC(N(CC)CC)=S)=S)CC	AUZONCFQVSMFAP-UHFFFAOYSA-N	3117
pseudoisoeugenol		3652430	4457710	2182789	3827865	2049753	2440596	1277661	1984868	2777207	1	1058656	1003152	2829753	1125252	2685163	2202273	1060667	2208183	5144796	993995	1176904	757952	960800	1	1.481	(164.08344, 30352.656)(165.08543, 2453.8557)(166.08098, 2072.3384)(150.31361, 6266.6685)(151.08823, 1248.4827)(166.09549, 16316.984)(167.09879, 2197.8337)(149.08673, 525.03094)(184.12344, 1157.7904)(168.05693, 565.16876)(168.1203, 1371.66)(187.07422, 18664.492)(188.07703, 537.65686)(169.06262, 971.6019)(170.05745, 461.81418)	CC=CC1(C=C(OC)C=CC(O)=1)	CNTCZYAGRDSWBW-ONEGZZNKSA-N	16116489
\iS/i-methyl-5'-thioadenosine\""		890674	829060	852258	930727	859367	608079	1	1	699232	220037	796618	854707	684914	837608	788642	1	240333	797553	1	509809	820512	640534	589303	795244	16.951	(297.0877, 11303.126)(279.0773, 600.506)(280.0777, 185.76999)(302.30124, 12778.428)(303.29907, 27288.115)(304.1022, 4479.8477)(283.337, 3100.421)(284.33997, 20594.387)(285.08743, 48880.152)(297.11703, 40200.574)(324.93805, 423.63574)(325.0806, 72.36)
D-phenylalanine		218458	1584582	1721926	1951348	996875	1321082	643396	275605	797813	434279	576682	272538	2250485	1	355877	542350	1	596259	777867	809188	614653	525400	1119637	278497	21.085	(148.06943, 3049.5486)(150.08302, 19048.691)(183.11145, 39405.516)(165.10033, 2759.113)(166.1039, 182.67)(174.06622, 2696.6184)	C([O-])(=O)C([N+])CC1(C=CC=CC=1)	COLNVLDHVKWLRT-MRVPVSSYSA-N	6919011
betulinic aldehyde		36600000	60300000	62000000	64300000	41700000	46400000	37000000	18000000	40100000	26900000	26300000	21900000	63200000	27900000	15900000	24000000	26000000	31300000	37500000	36000000	30300000	24900000	41300000	18000000	21.672	(422.351, 1701.4)(424.37064, 1177.4961)(425.3737, 3523.09)(459.3994, 179.83)(441.3922, 2584.3)(445.3441, 1298748.8)(446.34647, 206915.05)(447.34842, 24883.078)(448.35056, 2053.9268)	C=C(C)C5(CCC4([CH]=O)(CCC3(C)([CH](CC[CH]2(C1([CH](C(C)(C)C(CC1)O)CCC(C)23)(C)))[CH]45)))	FELCJAPFJOPHSD-ROUWMTJPSA-N	99615
dhurrin		2381763	1098171	942397	693267	1867818	652335	2559407	2522902	1205373	2977175	1754626	2895406	1	3090032	1537973	1	1704074	1545843	1308386	1768266	1304542	1703095	1073874	1494569	2.966	(298.10553, 170.36)(314.1049, 74.27)(332.14377, 263.80142)(311.1245, 32352.877)(312.13727, 273.46)	C1(C=C(O)C=CC=1C(OC2(OC(CO)C(O)C(O)C(O)2))C#N)	NVLTYOJHPBMILU-YOVYLDAJSA-N	161355
1-18:3-2-16:2-monogalactosyldiacylglycerol		8314753	3379675	1	2282382	6158348	4574866	1401778	2722364	1410528	2899545	1015940	2200709	1354162	4920758	3240576	3146031	2636974	1174576	1114868	1158443	851856	929875	1052885	1556939	26.1103	(748.7071, 3730.1987)(754.5321, 6148.55)(730.70135, 1119.906)(752.0287, 7999.5513)(753.02673, 5670.2935)(751.52563, 2240.1387)(733.5669, 4072.3372)(736.10126, 9433.158)(737.5341, 5771.29)(766.54553, 100808.88)(767.5485, 38189.66)(768.5517, 12064.725)(750.1554, 11022.539)(751.067, 2131.9756)(750.53265, 431.96167)(772.81226, 7609.219)(773.2879, 3592.913)(773.5182, 1491.5774)	CCC=CCC=CCC=CCCCCCCCC(OCC(COC1(OC(C(C(C1O)O)O)CO))OC(CCCCCC=CCC=CCCCCC)=O)=O	WSMYBUVBFWDMEC-SBPCIGHSSA-N	90658670
\iN/i-debenzoyl-(3'-iRS/i)-2'-deoxytaxol\""		146530	325016	159893	170340	286404	465554	252092	1	214319	1	124295	132087	201423	429104	462183	140208	134122	147493	105128	193059	116925	202460	125313	1	16.592	(734.37134, 3243.003)(735.4972, 2687.072)(736.72687, 4910.846)(739.3402, 7274.75)(717.77515, 4352.5005)(718.77484, 2989.4546)(719.77106, 1228.0327)(720.7728, 3485.5505)(721.616, 6298.448)(722.3136, 4646.923)(736.0723, 2284.9866)(737.07355, 1470.3765)(737.32715, 494.3)(718.111, 4111.1885)(719.4252, 3003.329)(720.43, 1401.2511)(721.42596, 3783.8008)(722.423, 6133.507)(723.32196, 4328.085)(752.341, …
\papaveroxine intermediate\""		1163942	1830594	1492958	1142178	1612890	2094644	1382545	1856911	1102056	2365281	1658037	1748160	1248915	1754101	893097	1351175	2125504	1899043	1265113	1432518	1637570	1561319	1607464	2039753	7.888	(401.76144, 531.42163)(403.00775, 1750.3329)(404.15903, 722.3925)(402.9065, 796.2538)(419.1824, 36632.85)(420.1848, 6604.7695)(421.18564, 393.17905)(428.5938, 184.45332)(429.1473, 456.308)
ergosterol		1922025	1951725	1981423	2196534	1963472	2388560	1835474	1744828	1618762	1761790	1821703	1893664	1479291	2023766	1881480	1824278	1978650	1858493	1711236	1365908	2043104	1375903	1641944	1966816	16.858	(396.33444, 2304.7148)(397.33658, 580.2628)(398.35025, 30562.336)(399.35178, 9284.473)(400.35147, 520.74634)	CC(C)C(C)C=CC(C)[CH]3(CC[CH]4(C2(=CC=C1(CC(O)CCC(C)1[CH]2CCC(C)34))))	DNVPQKQSNYMLRS-APGDWVJJSA-N	444679
tropate		11400000	8950475	8150298	6921213	7868399	8554004	5794510	6914752	6508183	7154624	7045338	6926478	7349874	7729929	7724715	7585848	5637786	7335810	6695075	6952331	6261522	5746495	6876045	6214303	9.622	(149.0542, 5011.8)(153.0647, 224.12)(183.08766, 52458.855)(184.09123, 3514.9314)(185.09561, 107.777)(167.0814, 51.48)(193.05934, 410.34128)	C(O)C(C1(C=CC=CC=1))C([O-])=O	JACRWUWPXAESPB-UHFFFAOYSA-M	5460086
(<i>Z,Z</i>)-bilirubin-IX &alpha;		742538	1702688	1383362	1488558	1539195	1542455	702769	607664	1116614	687854	887247	479093	1	1078383	391499	1033669	1049535	819526	478667	455299	533565	555885	512401	316278	5.027	(582.24316, 11352.313)(583.2468, 2111.5498)(584.24896, 418.53198)(565.97363, 829.1806)(566.4467, 948.296)(566.04706, 989.14795)(601.2877, 6738.072)(602.2899, 1204.9943)(606.84955, 1621.9609)(607.93475, 4406.1265)(608.5464, 6208.042)(609.2412, 1353.558)(589.22784, 1289.3219)(590.22675, 1064.4475)	C=CC1(=C(C)C(NC1=CC4(=C(C)C(CCC([O-])=O)=C(CC2(=C(CCC([O-])=O)C(C)=C(N2)C=C3(C(C)=C(C=C)C(=O)N3)))N4))=O)	BPYKTIZUTYGOLE-IFADSCNNSA-L	129320511
bauerenol		5734992	528139	1	419148	407034	386938	1	1	1	1	1	1	1	1	1	1	1	355118	307302	1	1	1	1	295342	23.463	(408.37628, 20066.48)(409.37955, 4326.948)(410.3816, 3506.13)(449.381, 191.48)(433.8704, 305.62375)(436.38226, 310.31198)	CC5(C(C)[CH]1(C(C)(CCC4(C)(C(C)1CC[CH]2(C(=CC[CH]3(C(C)(C)C(O)CCC(C)23))4)))CC5))	TZVDWGXUGGUMCE-JVHXOXOBSA-N	111220
salicin 6-phosphate		553157	464334	1	1054104	1	666369	1	1	1	1	1	1	1	399876	1	380243	1	365669	402719	1	1	1	1	1	1.515	(365.0572, 198.765)(348.0498, 123.73)(382.09183, 15244.875)(364.08023, 546.97003)(373.0391, 2632.23)	C2(=CC(CO)=C(OC1(OC(COP([O-])([O-])=O)C(O)C(O)C(O)1))C=C2)	FSJKOMDYZYBBLV-UJPOAAIJSA-L	25244031
\(2iZ/i,6iE/i)-farnesyl diphosphate\""		1032758	1594913	1353855	1141812	1444272	1998363	1453470	1857944	1221850	2320794	1561150	1808418	1211439	1856091	893474	1397314	2145427	1853224	1366955	1459144	1652526	1728079	1794387	2334022	7.89	(379.10876, 37955.7)(380.11194, 5448.562)(381.11407, 231.21)(365.1124, 108.89)(365.113, 977.7038)(400.10837, 4585.4727)(401.0812, 738.54865)(401.1527, 249.17)
24-epicathasterone-22-O-sulfate		1159420	1	1	1	658862	766121	513859	553709	1	410191	1	498833	1	671303	586365	580054	589105	507157	1	1	485796	386947	1	497750	14.231	(514.31134, 1668.4767)(515.3124, 1176.85)(516.3091, 734.87)(496.303, 4135.41)(497.3028, 589.1)(500.3125, 7380.76)(531.3384, 2611.63)(532.3477, 743.75)(512.8298, 845.68256)(534.29846, 16580.83)(535.3003, 2682.057)(536.2913, 844.1767)(518.2946, 579.42)(522.2918, 286.24)	CC(C(CC(C(C2(C3(CCC4(C1(CCC(C[CH]1C(CC(C(CC2)3)4)=O)O)C))(C)))C)OS(=O)([O-])=O)C)C	MMHKTOGFTDNQOU-SIQWYGOPSA-M	45479391
\chitotriose\""		147631	1	1	390557	381243	1	188845	303421	308767	245622	304555	111633	239267	255366	1	152881	279741	218557	1	139820	185886	1	1	1	10.514	(627.25275, 9216.309)(628.2556, 1608.5906)(652.246, 1084.7756)
N-hydroxy DAP		25800000	131000000	48700000	55500000	57500000	86700000	55000000	38300000	54800000	52700000	53900000	15100000	103000000	41400000	26800000	52400000	32400000	90200000	70600000	29600000	61400000	32600000	36700000	68900000	4.546	(188.08075, 848768.2)(189.08374, 101847.27)(190.08981, 10197.195)(191.09729, 560.63336)(205.10712, 278443.34)(206.11043, 33907.207)(207.11299, 2950.7273)(208.10724, 171.95001)	C(CC([N+])C(=O)[O-])CC(NO)C(=O)[O-]	YCDSWADGJKMVHC-UHFFFAOYSA-M	25203255
3-amino-4,7-dihydroxy-coumarin		2668067	885928	1	1	767190	1266466	664994	828535	643118	658761	835948	858930	586444	968075	949200	1	971668	729692	664966	547344	704506	559378	647823	874532	16.858	(197.05334, 2883.2678)(198.05319, 708.0624)(211.0696, 6447.6416)(212.07155, 194.01588)(193.05946, 7902.0938)	C2(C(O)=CC1(OC(=O)C(N)=C(O)C=1C=2))	QVNNPTBCHMRANE-UHFFFAOYSA-N	54691343
&alpha;-methyl-tyrosine		2364843	2200298	2523674	2476693	2081531	2271233	1282324	1346686	1201701	1189694	893490	972508	1091471	1499820	1074074	1061905	1203993	797717	954725	1058811	1095700	756567	880125	945528	9.736	(177.08035, 224.98499)(215.1313, 2444.3103)(195.11125, 29833.127)(196.11589, 3007.5261)(220.08722, 17967.059)(202.0767, 7978.865)	CC([N+])(C(=O)[O-])CC1(C=CC(O)=CC=1)	NHTGHBARYWONDQ-JTQLQIEISA-N	6918925
4-methylcatechol		2067356	2708241	2940557	2365265	3091463	3402741	2700095	2300205	2520425	2606306	2725859	2551807	2411264	2577976	1967293	2324932	2701603	2675669	1908318	2449563	2750458	2437314	2505135	2405105	1.41	(143.09068, 655.54126)(125.08004, 794.5166)(147.04109, 159.44331)(129.03098, 69080.72)(130.04333, 6903.3354)	CC1(C=CC(O)=C(C=1)O)	ZBCATMYQYDCTIZ-UHFFFAOYSA-N	9958
\neryl cation\""		1204747	1259793	1243283	1330148	1427831	1	1	1	1	1	1	1	1	1	1	1	1	1	1	1	1	1	1	1	2.11	(160.1902, 78.025)(162.13893, 17846.209)(163.142, 271.30798)
aklanonate		216746	244787	282274	390727	517023	408213	304075	1	420482	364043	368432	211202	175488	412594	174994	263471	350590	351930	227917	183953	454377	271662	284322	301530	1.804	(395.16394, 9543.634)(396.0777, 1680.8746)(397.0758, 1120.75)(377.06326, 3642.692)(399.08878, 289.13998)(382.39172, 6883.4)(383.08923, 7518.5376)(395.097, 925.992)	CCC(=O)CC(=O)C1(=C(CC([O-])=O)C=C2(C(=C(O)1)C(=O)C3(=C(C(=O)2)C=CC=C(O)3)))	OSKHFTHBEFJNCM-UHFFFAOYSA-M	71668309
\9-methylthiononanonitrile oxide\""		3753946	261474	189566	302042	418611	228145	391894	252126	288938	239227	359565	389361	348699	313722	264852	299457	338856	277558	396114	334178	310789	355797	311697	334024	20.366	(203.11592, 5061.614)(183.1097, 112.99)(206.1292, 918.14716)(188.11804, 509.91666)(224.1526, 3774.9736)(203.1383, 4402.476)(224.11012, 795.62604)(206.09943, 21511.393)(207.21356, 370.27112)
1,2-dioctanoyl-1-amino-2,3-propanediol		519555	261733	132954	92055	242465	240931	1	1	1	1	1	1	1	1	1	1	301647	1	1	1	1	1	1	1	20.479	(343.27448, 8886.992)(328.84146, 10775.128)(345.78885, 570.755)(363.3127, 2417.11)(364.3113, 2597.22)(365.3199, 567.49)(347.3061, 1030.1)(370.55426, 27805.75)(371.2712, 9846.229)(350.831, 6921.273)(352.26212, 8193.76)(353.01752, 6351.0474)	CCCCCCCC(=O)NCC(CO)OC(=O)CCCCCCC	KGDBSAYTYOBZHB-UHFFFAOYSA-N	44237180
tetrahydropteroate		501427	1239933	1768265	1256115	1256919	2316500	717430	1125308	1178106	1	1111031	1	905448	909033	374339	1	1009747	805438	1	1	1	309263	510015	1	10.516	(337.17105, 856.3915)(319.158, 442.8)(339.11713, 32812.844)(340.12045, 4941.26)(341.12283, 492.36182)(321.29654, 1563.25)	C([CH]2(NC1(C(NC(=NC=1NC2)N)=O)))NC3(=CC=C(C([O-])=O)C=C3)	OXIZGFYJYJOABB-VIFPVBQESA-M	91820062
cholesteryl-&beta;-D-glucoside		5197890	3146191	2411216	2906518	3609628	3744115	2573839	2394325	3093737	1	1	1910112	1	3330299	2017932	3755767	2675267	1791564	2254132	2831088	4090546	2389941	2864665	1	25.533	(548.4005, 5954.3467)(531.1027, 1284.1635)(534.40735, 26105.531)(535.9925, 20715.125)(536.41034, 7129.45)(549.4164, 19662.107)(550.41925, 7419.957)(551.4256, 558.51)(552.4463, 137.9)(531.40717, 3272.6138)(532.41583, 1075.4163)(570.40326, 5163.0186)(571.79395, 2134.2812)(554.44794, 413.17)(577.05945, 759.33453)(577.40936, 609.49567)(555.3972, 364.5191)	CC(C)CCCC(C)[CH]1(CC[CH]2(C(C)1CC[CH]3([CH]2CC=C5(C(C)3CCC(OC4(OC(CO)C(O)C(O)C(O)4))C5))))	FSMCJUNYLQOAIM-UQBZCTSOSA-N	440145
\laudanosine\""		2082079	4151335	3277333	4211191	2361578	2334967	1	629563	2176573	1	1	610088	3128551	1470797	1659295	1733809	1061632	1	1346333	1371120	1157106	1	1649578	1	5.232	(361.26483, 8052.132)(362.54553, 3635.947)(363.21555, 4154.1943)(340.1903, 94127.21)(341.19333, 13347.535)(342.18805, 1702.5358)(343.20755, 4878.117)(346.2142, 7808.17)(360.08624, 8080.803)(383.10315, 3064.9639)(384.86508, 1521.6299)(367.4635, 1514.368)
(24R)-cholest-5-ene-3&beta;,24-diol		1864332	1	1	1	2165602	1	1658889	1882698	1695091	1414386	1885215	1448161	1699617	2301732	2060135	1887670	1	1627836	1915226	1440266	1800293	1587920	1	1775511	15.201	(426.345, 63175.543)(427.34802, 17745.29)	CC(C)C(O)CCC(C)[CH]3(CC[CH]4([CH]2(CC=C1(CC(O)CCC(C)1[CH]2CCC(C)34))))	IOWMKBFJCNLRTC-RNCHBCSGSA-N	10135759
\3,6,7,4'-tetramethylquercetagetin 3'-iO/i-&beta;-iD/i-glucoside\""		1503566	465761	586801	604034	689326	666474	658950	573225	621925	619071	684445	645951	647488	742379	856521	661534	742922	757193	678336	582918	625654	548815	653855	618334	26.346	(519.1448, 989.0)(520.1463, 625.48)(538.17035, 8226.129)(539.1703, 2279.9124)(540.16876, 392.37338)(536.17194, 26311.596)(537.17267, 12398.806)
4-guanidinobutyramide		5115978	5000665	4623268	3975267	3966073	3865879	2769313	2625686	3136317	3278266	3766168	2668964	4146143	3210808	2292706	3247238	3000560	3120865	2310116	2820853	2970197	2787600	2824056	2500910	2.204	(145.10983, 4775.2085)(131.1051, 790.48413)(150.1258, 4801.8384)(131.86067, 71956.54)(133.11392, 4903.5244)(163.14197, 314.94196)(172.10661, 2701.1658)(150.08649, 67778.9)(151.28737, 3127.314)	C(NC(N)=[N+])CCC(=O)N	YHVFECVVGNXFKO-UHFFFAOYSA-O	25243936
3-hydroxy-3-phenylpropanoate		11400000	8950475	8150298	6921213	7868399	8554004	5794510	6914752	6508183	7154624	7045338	6926478	7349874	7729929	7724715	7585848	5637786	7335810	6695075	6952331	6261522	5746495	6876045	6214303	9.622	(149.0542, 5011.8)(153.0647, 224.12)(183.08766, 52458.855)(184.09123, 3514.9314)(185.09561, 107.777)(167.0814, 51.48)(193.05934, 410.34128)	C(CC(O)C1(=CC=CC=C1))([O-])=O	AYOLELPCNDVZKZ-UHFFFAOYSA-M	22328018
O-methylandrocymbine		219216	1	1	1	489996	526556	318907	1	442688	221132	303998	1	721258	347040	301914	320693	230317	300101	264915	1	239725	240474	374009	1	7.475	(391.20648, 4079.646)(371.95984, 6862.239)(373.03262, 1450.5382)(373.2009, 86.9)(389.46597, 5682.2734)(392.2185, 1213.85)(371.47653, 463.2372)(406.24084, 1941.075)(386.7594, 5073.1685)(387.21613, 978.43994)	CN1(CCC34(C=C(C(=O)C=C(C1CCC2(C=C(C(OC)=C(OC)C=23)OC))4)OC))	AYPIIWGCGUQVNZ-OYHNWAKOSA-N	15286666
\phenylacetohydroximoyl-glutathione\""		39000000	38400000	37500000	37800000	36400000	43800000	31500000	32600000	30100000	29200000	32900000	32900000	1	36200000	34600000	33300000	35100000	32600000	30800000	1	32200000	26800000	29800000	32000000	16.823	(442.1342, 28837.63)(443.1354, 6435.26)(444.1267, 2069.02)(446.1363, 50.66)(427.45764, 690.3867)(428.1319, 2043.29)(457.16403, 412968.9)(458.16672, 68861.57)(459.1681, 15079.544)(460.17072, 761.6132)(439.14713, 376.20102)
a 1-acyl-sn-glycero-3-phosphoglycerol (n-C14:1)		617204	237405	256425	479266	204691	436063	290380	236418	231394	262130	271267	177024	161464	432906	365385	215283	383020	162280	1	1	1	1	1	1	6.458	(453.2203, 2714.7795)(454.28827, 8605.205)(455.24097, 1490.2512)(440.23645, 11931.537)(441.23892, 2810.3738)(473.31564, 1628.8872)(473.76074, 2705.175)(474.2623, 11507.97)(475.2667, 7700.85)(456.253, 5726.963)(457.25302, 12202.116)(480.29764, 3674.792)	CCCCC=CCCCCCCCC(=O)OCC(COP(=O)(OCC(CO)O)[O-])O	JQYVZBJAEMGICC-RBUKOAKNSA-M
desmosterol		366782	698032	848696	601001	617823	736049	693760	1009249	299543	1167309	502577	748236	464867	611695	693356	893447	509500	618080	606241	300903	1059206	586126	850466	528108	13.605	(368.3359, 25202.518)(369.3392, 5423.34)(370.3419, 181.04333)	CC(C)=CCCC(C)[CH]1(CC[CH]2(C(C)1CC[CH]3([CH]2CC=C4(C(C)3CCC(O)C4))))	AVSXSVCZWQODGV-DPAQBDIFSA-N	439577
5-hydroxy-&gamma;-coniceine		9209671	4467459	7029634	7260062	2519521	8064753	5261629	8185577	6580309	7285503	5169288	1	5241634	6988024	6228714	8399617	1	1	6632215	1	7060532	7411247	1	1	30.767	(141.11446, 13201.335)(142.113, 555.81836)(125.11575, 3549.909)(127.12042, 442.7405)(163.15727, 378.50708)(164.1601, 47.1)(168.11491, 4284.008)(149.10495, 1645.2118)(150.108, 16.07)	CCCC1(N=CC(O)CC1)	BVUWSAIHNBMOAG-UHFFFAOYSA-N	90658367
L-2,4-diaminobutanoate		13100000	32200000	15900000	21400000	17900000	23000000	1	32500000	27600000	23000000	25500000	22900000	26400000	23500000	28900000	27200000	25900000	38700000	55900000	34700000	1	38900000	38300000	48300000	2.567	(119.08069, 1743.9382)(120.07453, 107.329994)(104.169945, 7506.8677)(105.07876, 4113.3965)(120.08989, 629541.0)(121.0923, 47192.043)(122.09869, 1209.2234)(144.07434, 2196.2195)	C(CC(C([O-])=O)[N+])[N+]	OGNSCSPNOLGXSM-VKHMYHEASA-O	6971272
4-hydroxy-4-methyl-L-glutamate		2480143	1	1766069	1	532147	1	374989	1	247128	596860	572688	1	388980	558737	453005	460759	1	536109	447266	392146	713059	200183	1	340212	15.514	(177.06418, 20273.389)(178.0678, 1127.64)(176.08014, 47317.62)	CC(O)(C([O-])=O)CC([N+])C([O-])=O	ONTAOGAXMOTXQW-FWRGRRDFSA-M	102515406
\bracteatin 6-iO/i-glucoside\""		238675	285303	348202	219400	397515	364747	484085	403562	359899	524902	521579	545348	504188	472352	397586	510496	416875	485723	366013	479992	532639	432532	500395	528072	1.52	(447.09314, 1887.99)(451.104, 4514.82)(481.12003, 15287.661)(482.12332, 2153.3755)(483.12003, 532.72833)(468.36926, 261.82877)
indolylmethylisothiocyanate		382001	272807	358956	465997	378804	323880	311421	300955	249456	213470	243628	472774	1	391802	364396	1	356441	1	1	1	1	1	1	1	1.867	(193.0438, 2482.22)(189.04868, 7594.7637)(208.0734, 1122.7902)(211.07343, 3259.0388)(216.0297, 223.21)	C(C1(=CNC2(=C1C=CC=C2)))N=C=S	IUGVJHWSHLFGAU-UHFFFAOYSA-N	14206105
laurate		904784	1	1	1431212	1	533300	449613	1	917670	1	218523	1	1348770	354731	1	1494596	1399569	1	856271	702648	552386	573248	694155	1141945	20.01	(200.42377, 5624.7983)(201.1727, 15218.72)(201.27208, 7566.394)(201.172, 7520.99)(217.20454, 12641.3125)(218.20772, 1220.6259)(219.2203, 84.25)(222.16092, 25499.35)(223.1603, 1411.4824)(224.15222, 3360.766)(208.53804, 6144.144)(209.1635, 30463.49)	CCCCCCCCCCCC([O-])=O	POULHZVOKOAJMA-UHFFFAOYSA-M	4149208
17-oxosparteine		4877603	1416279	1965203	2042683	2659899	2680813	3048505	1	1	4534405	2714837	2949834	3664747	2866054	2277423	3381621	3539407	1	1	1	1	1	1	9438484	18.627	(249.19443, 100958.27)(250.19656, 17679.684)(251.19576, 1483.886)(251.20607, 7871.446)(252.213, 8046.72)(233.19849, 1663.6418)(271.238, 4345.1)(274.1911, 26136.965)(255.74146, 5592.859)(256.1789, 5314.795)	C4(CCCC3(C1(CC(C2(CCCCN(C1=O)2))C[N+]34)))	YQMWQSMYVPLYDI-UHFFFAOYSA-O	25201865
\prostaglandin Fsub2&alpha;/sub\""		703019	844681	693001	808105	824018	888065	710010	674878	536614	539306	355972	573174	559629	1085364	913997	747695	806367	632549	637656	565147	690050	515109	1	739753	25.226	(355.2353, 1841.75)(335.2197, 64.9275)(357.25305, 622.0156)(358.25552, 439.81357)(371.96735, 2689.6414)(372.2639, 56.41)(353.25647, 9693.49)(354.26025, 1746.1592)(355.2698, 60.972004)(376.2222, 2484.3523)(361.3518, 2611.7625)(362.2212, 15463.955)
4-O-&beta;-D-glucosyl-4-hydroxycinnamate		1874426	1333270	1533661	1454738	1129885	846662	618127	960040	518330	544290	525181	674999	372511	771940	756846	361528	475291	420079	1	1	1	1	1	1	2.353	(309.089, 63.77)(347.13818, 62.61)(327.51868, 1112.651)(348.0794, 6219.384)(330.069, 9160.163)(331.07257, 483.2)	C(O)C1(C(O)C(O)C(O)C(O1)OC2(=CC=C(C=CC([O-])=O)C=C2))	LJFYQZQUAULRDF-FDGSXQGBSA-M	17756753
\isn/i-1-ilyso/i-2-16:0-monogalactosyldiacylglycerol\""		2328606	1058952	1728058	2081192	1914464	1442419	1703894	1735265	1711847	1721179	1717316	1520203	1905176	2000192	1810774	1953402	1817920	1581855	1660029	1556521	1595083	1787811	1637252	1914614	24.053	(494.11105, 1339.9073)(495.34528, 655.99)(474.32114, 53972.36)(475.32422, 15586.069)(476.32584, 2660.2078)(494.479, 1515.8499)(495.34546, 1064.1001)(513.42114, 2337.8904)(514.3693, 352.765)(515.3801, 300.69333)(516.3841, 335.68)(495.9628, 1590.0979)(496.3701, 4168.54)(518.3327, 1956.4438)(519.3344, 541.31)
\luteolin-7-iO/i-gentiobioside\""		625392	2023067	3542340	2645882	2032819	2297568	3177028	3628197	1349042	2764057	1352630	2695999	1323029	2328460	3499019	3244958	2391348	2719822	939493	1522561	3987176	2060291	3296888	1508771	12.781	(611.16614, 45027.246)(612.1692, 12140.336)(613.1713, 2160.3398)(633.14734, 22237.775)(634.1504, 5774.567)(635.15265, 974.1764)(636.1621, 279.992)
(3E)-phytochromobilin		742538	1702688	1383362	1488558	1539195	1542455	702769	607664	1116614	687854	887247	479093	1	1078383	391499	1033669	1049535	819526	478667	455299	533565	555885	512401	316278	5.027	(582.24316, 11352.313)(583.2468, 2111.5498)(584.24896, 418.53198)(565.97363, 829.1806)(566.4467, 948.296)(566.04706, 989.14795)(601.2877, 6738.072)(602.2899, 1204.9943)(606.84955, 1621.9609)(607.93475, 4406.1265)(608.5464, 6208.042)(609.2412, 1353.558)(589.22784, 1289.3219)(590.22675, 1064.4475)	CC=C1(C(C)C(NC1=CC4(=C(C)C(CCC([O-])=O)=C(C=C2(C(CCC([O-])=O)=C(C)C(=N2)C=C3(C(C)=C(C=C)C(=O)N3)))N4))=O)	DKMLMZVDTGOEGU-UAWLBFNISA-L	90658972
1-18:2-2-16:0-digalactosyldiacylglycerol		1938007	1409304	1062807	1109271	1709858	2133236	1063084	1212393	1235454	1881879	1056448	1420358	1924439	3758051	2230812	3318687	2395991	1102729	1109462	1018431	1912756	563186	1272511	1306294	27.5	(922.1175, 503.43665)(922.61884, 787.5833)(898.61096, 1581.7717)(899.61426, 436.21335)(902.4711, 519.74994)(902.6137, 1355.2151)(934.6435, 32056.67)(935.6467, 15449.259)(936.6496, 4235.1323)(937.64923, 945.32837)(939.5981, 12251.772)(940.6065, 5888.7993)(941.60565, 1284.391)(925.611, 600.3896)(926.78235, 701.6222)(927.0339, 1819.6449)(927.7178, 1287.0001)(928.61646, 1295.4966)	CCCCCC=CCC=CCCCCCCCC(=O)OCC(COC2(OC(COC1(OC(CO)C(O)C(O)C(O)1))C(O)C(O)C(O)2))OC(=O)CCCCCCCCCCCCCCC	UZXCPFISFMJPAV-GNSPKCTRSA-N	90658818
[(1S)-2,2,3-trimethyl-4-oxocyclopentyl]acetate		17800000	94700000	35800000	41200000	42300000	64400000	42200000	29100000	41900000	39900000	40700000	11600000	78100000	31300000	1	39500000	25800000	68600000	54100000	22800000	46900000	25100000	28400000	52900000	4.544	(184.10652, 337.36716)(166.09612, 5252.94)(185.44548, 437.28833)(167.81625, 2812.2146)(201.13715, 13903.278)(183.12521, 3801.8638)(188.08076, 869746.94)(189.08376, 104334.9)(190.08987, 10071.865)(191.09729, 560.63336)	CC1(C(=O)CC(CC([O-])=O)C(C)(C)1)
melilotate		11400000	8950475	8150298	6921213	7868399	8554004	5794510	6914752	6508183	7154624	7045338	6926478	7349874	7729929	7724715	7585848	5637786	7335810	6695075	6952331	6261522	5746495	6876045	6214303	9.622	(149.0542, 5011.8)(153.0647, 224.12)(183.08766, 52458.855)(184.09123, 3514.9314)(185.09561, 107.777)(167.0814, 51.48)(193.05934, 410.34128)	C(CCC1(C(=CC=CC=1)O))([O-])=O	CJBDUOMQLFKVQC-UHFFFAOYSA-M	6930705
2-oleoylglycerol		17000000	22700000	25600000	26800000	1	18200000	15100000	1	17500000	14800000	11500000	10700000	26700000	13700000	9209830	1	13600000	1	16900000	16700000	1	13400000	1	14200000	21.338	(356.28946, 614007.06)(357.29236, 128918.22)(358.29535, 17509.32)(359.29724, 1257.0563)(338.28378, 6129.907)(359.3009, 4134.7)(340.29327, 19443.223)(341.29626, 3626.1865)(342.8006, 222.425)(379.3363, 563.85)(381.342, 85053.914)(383.5754, 357457.5)(384.29144, 106901.56)(363.166, 35286.16)(364.3939, 145100.12)(365.8516, 70377.65)(366.28183, 29151.225)	CCCCCCCCC=CCCCCCCCC(=O)OC(CO)CO	UPWGQKDVAURUGE-KTKRTIGZSA-N	5319879
lathyrine		6881719	9485512	6912353	7038527	8694249	8602230	7030606	7119901	6865570	7260795	7601605	7144467	7798433	7693907	7654989	7523675	7676963	7500510	6252452	6754957	7044193	6946177	6429723	6602903	9.622	(186.0875, 38.074997)(183.08766, 51483.38)(184.09125, 3381.6572)(185.09532, 51.68444)(167.08083, 573.516)(168.083, 107.54)(201.03082, 37931.496)(202.11719, 49.34)	C1(C=C(N=C(N=1)N)CC([N+])C(=O)[O-])	LIRGSTWGMWYHBN-UHFFFAOYSA-N	25203094
\magnoflorine\""		668884	1454860	1328270	1589696	1004319	1104290	720790	393450	1001012	532918	699594	345995	1452451	795468	741219	790354	588499	709630	795069	955606	524330	679917	755674	360662	6.395	(347.1877, 10058.39)(328.1291, 8382.502)(329.13345, 2093.678)(329.1746, 893.16)(347.1918, 224.59749)(361.79422, 4053.1973)(363.09222, 5930.2676)(363.2177, 7205.09)(342.1932, 17536.307)(343.19882, 3623.7393)(349.15234, 817.5956)(350.1609, 97.85)
\gibberellin Asub20/sub\""		946048	1721136	2145988	1120390	1559929	2154551	1759823	2023570	1474377	1677008	2676186	2067703	1987616	2863008	1104545	1561953	2713150	1963070	1594086	3223107	2476364	2955113	2779504	2193330	4.964	(332.49606, 7609.8696)(332.16376, 11646.338)(333.99048, 1064.9899)(314.15045, 41526.21)(315.1535, 7177.3223)(316.15662, 1209.2833)(317.14914, 102.593346)(352.78015, 3599.8694)(353.73434, 2913.0588)(354.205, 4805.396)(332.34665, 3522.331)(334.1868, 2501.83)(356.1494, 372.89178)(338.94208, 474.646)
&delta;-amyrin		5734992	528139	1	419148	407034	386938	1	1	1	1	1	1	1	1	1	1	1	355118	307302	1	1	1	1	295342	23.463	(408.37628, 20066.48)(409.37955, 4326.948)(410.3816, 3506.13)(449.381, 191.48)(433.8704, 305.62375)(436.38226, 310.31198)	CC3(CC4(=C2(CC[CH]5(C1(CCC(C([CH]1CCC(C2(CCC(CC3)4C)C)5C)(C)C)O)C))))C	JOCIRBSYAYKMEF-YDPPSCFKSA-N	12358447
\3-iO/i-&beta;-D-glucosyl-&beta;-sitosterol\""		1287283	1	1	1	1	1	1	1	198311	534817	378109	1	1	1	1	514549	527796	345281	1	208813	338616	120139	239978	385223	26.494	(558.4292, 153.09)(559.4405, 1889.9967)(560.4481, 146.43)(595.4758, 19068.494)(596.4847, 7923.4863)(597.48987, 3006.2222)(601.2652, 78856.52)(602.2687, 31034.74)(603.4438, 7949.083)(605.4538, 1023.245)(583.42096, 47436.785)(584.4241, 22152.35)
(-)-sativan		7950243	3501165	1	2461850	6102105	2325169	8319008	8387519	3793120	9494925	5370616	9276617	1397932	10600000	4908729	1848685	5587119	5196637	4321821	5977167	4237068	5722179	3555338	5032269	2.96	(287.1216, 489.59)(292.1389, 131.04668)(269.11716, 101490.27)(270.11823, 12005.819)(271.11984, 183.23141)(304.15417, 3655.1926)(305.1523, 1844.07)(311.85913, 123153.78)(313.12372, 14960.19)(314.12576, 2106.162)(294.11044, 121458.69)(295.11325, 13001.935)(296.11618, 1400.2925)	COC1(=CC(OC)=CC=C1C3(CC2(C(=CC(=CC=2)O)OC3)))	TUXCLJQCYVCGDW-GFCCVEGCSA-N	90658537
3,4-dihydroxybenzaldehyde		2738709	2613559	2247210	2299844	2318558	2206069	1	1	1805962	1852816	1	1	2036796	1993845	2028263	2029925	1924927	1889875	1824743	1	1	1756245	1760584	1	31.557	(141.04, 4000.6848)(158.06918, 9525.075)(159.07233, 110.78666)(143.01086, 47278.324)(144.01389, 917.85565)(145.02635, 124.869995)	C(C1(C=C(C(=CC=1)O)O))=O	IBGBGRVKPALMCQ-UHFFFAOYSA-N	8768
\indole-3-acetyl-phenylalanine\""		1259305	2268089	1864383	1848191	1374956	1363227	952855	427234	1112410	752807	1038689	468243	1917998	1126925	992598	1065532	715287	812447	682480	981115	685164	698839	1089251	458992	2.314	(325.9877, 2345.398)(326.137, 3307.22)(306.1216, 1817.8229)(308.13113, 10555.083)(326.3401, 2503.2917)(307.68488, 14101.446)(308.91025, 4225.217)(309.1326, 663.63995)(339.1561, 13215.105)(340.1608, 2134.0498)(321.1448, 6671.7046)(322.15085, 1463.1342)(323.1597, 266.11835)(345.11957, 1847.065)(326.1048, 882.174)
4,4-dimethyl-5&alpha;-cholesta-8-en-3&beta;-ol		8030964	1764606	1061774	1277888	1353082	1326205	1434144	932506	1122355	1412737	1319479	1271234	1	1519884	1	1202858	1	1350100	1134942	1427891	1498397	1342466	1280775	1401164	28.847	(419.3606, 132933.88)(420.3638, 36066.473)(421.3662, 5210.6216)(422.3695, 691.67)	CC(C)CCCC([CH]4(C1(C)([CH](C2(=C(CC1)C3(C)([CH](CC2)C(C)(C)C(O)CC3)))CC4)))C	FYHRVINOXYETMN-QGBOJXOESA-N	12070223
6,8-dihydroxypurine		5766613	3305268	2817092	2999866	3096983	3012181	2823413	2761434	2713210	2875543	2660920	2870798	2736436	2924975	2838294	2862429	2956305	2873979	2674176	2737527	2766902	2705059	2683204	2696776	9.622	(155.05586, 16156.612)(156.05864, 129.39174)(174.0871, 8439.777)(156.0766, 20.76)	C1(NC2(N=C(NC(C(=N1)O)=2)O))	UFOMXOFPHORATB-UHFFFAOYSA-N	25202617
7-(methylsulfanyl)heptyl-desulfoglucosinolate		184863	240181	1	1	242213	231714	236901	152508	135943	393779	143850	333997	1	1	1	1	366979	277143	181375	240248	1	213913	292644	360843	7.886	(389.1503, 310.41)(371.135, 1997.71)(402.1843, 12946.166)(406.1739, 82.49)(388.16974, 1080.5616)(388.1209, 4033.11)	CSCCCCCCCC(=NO)SC1(OC(CO)C(O)C(O)C(O)1)	HRWHFIDSPSFJJQ-MFIRQCQASA-N	90657713
melanin		395864	438089	496102	400235	622313	583489	631020	537005	563947	742171	739058	591912	579652	597882	532603	725028	514830	642379	563301	484921	736278	551159	587723	654628	1.544	(300.0571, 4798.808)(301.05, 287.43)(341.38834, 763.6962)(342.05756, 187.62)(304.9405, 922.6566)(305.67194, 846.24396)(336.84756, 18810.598)(338.102, 2099.9272)(319.0694, 17043.303)(320.0727, 1389.6626)(321.06863, 1151.8053)	CC4(C(C(C3(C2(C1(=C(C(C(C(=C1NC=2)C)=O)=O)C5(C=3C=4NC=5)))))=O)=O)		6325610
a farnesoate		823010	1	1	814668	1372888	552862	1	526896	479967	393024	479939	251164	983682	605443	740763	426203	667602	1052894	470640	1	660860	788273	825475	752941	8.664	(232.14482, 1794.2346)(214.13411, 7429.883)(215.13278, 760.4489)(235.69705, 21575.2)(218.81828, 8928.126)(219.1545, 20366.4)(253.1876, 537.86)(234.17722, 21146.254)(255.46834, 795.69214)(256.1439, 131.02)(237.12607, 20559.38)(238.12807, 2167.8608)(239.13684, 192.855)	CC(C)=CCCC(=C=CCC(C)=C=C(=O)[O-])C		93051
\icis/i-vaccenate\""		356030	1	167689	269233	162779	201404	192215	245064	1	272619	1	156909	1	198825	219417	248733	261860	244583	321178	388309	523249	405457	401634	494694	21.032	(309.25143, 29359.365)(264.24237, 9229.539)(265.2616, 407.89)(281.2488, 7421.162)(299.2846, 1092.84)(282.2582, 4483.59)(287.2315, 80087.8)(288.23465, 14076.586)(291.24063, 11252.963)(284.13687, 815.80426)
serine		229273	791036	946239	1015913	529035	658820	1	1	390706	1	224364	1	1171340	237910	1	305658	270332	292696	232767	343852	208349	1	365282	1	4.398	(105.04198, 11652.242)(106.04523, 604.9467)(126.96631, 2491.5322)(127.0841, 4316.9)(109.07386, 957.034)	C(O)C([N+])C(=O)[O-]	MTCFGRXMJLQNBG-UHFFFAOYSA-N
\2-hydroxy-6-oxo-7-methyl-octa-2,4-dienoate\""		15100000	8673422	7453497	7037333	7846249	8531698	5912605	6692382	6893942	6830404	7598365	6464469	7208957	7152904	7704152	7828352	7674132	7134538	1	6754957	6014607	5815794	6802663	6100396	9.619	(188.07986, 9748.456)(183.08766, 52401.5)(184.09125, 3512.7463)(185.09566, 111.254005)(193.05936, 419.70868)
\1-hydroxy-3-indolylmethyl glucosinolate\""		227352	130701	1	754801	255202	124096	95532	136271	566563	166099	125568	1	140872	265345	313656	405187	257027	170169	362395	1	240012	347290	194773	158721	1.51	(465.04916, 798.44495)(466.0538, 229.67)(445.0394, 8628.595)(446.04218, 1016.01825)(447.03882, 962.47705)(481.08218, 2111.12)(482.08423, 462.36)(483.081, 331.71)(463.07428, 865.224)(471.02432, 341.8217)
pumiloside		1520838	491097	628618	619555	686446	676420	682153	579386	643081	638269	695182	659750	641470	758005	862233	683302	742922	776576	700771	617488	648842	558251	674016	638954	26.346	(536.17194, 24777.545)(537.1726, 11542.481)(538.17035, 7620.608)	C=C[CH]2(C(OC1(C(O)C(O)C(O)C(CO)O1))OC=C3(C(=O)N4(CC5(C(=O)C6(C=CC=CC(NC([CH](C[CH]23)4)=5)=6)))))	ODQBQUXGRYBRTP-FWMZWJSFSA-N	10346314
\icis/i-zeatin riboside monophosphate\""		607313	605907	661735	1	1	1279439	1	829760	1001970	278361	581222	856940	737604	896695	851803	845439	862988	241830	254348	700156	560246	725224	1	583489	16.983	(434.1218, 97.73)(434.5052, 251.65231)(435.11804, 668.54)(416.11172, 798.4442)(417.11206, 1479.1368)(447.1378, 6683.628)(429.12738, 8493.2)(430.12885, 909.52496)
\D-hexose\""		664704	775422	315669	631153	208023	210068	1	356282	415716	1	1	1	352144	222194	629284	404660	248348	387856	1963643	1	1	358363	197214	325875	1.704	(185.07585, 144699.67)(166.06236, 358.81082)(165.06416, 819.5955)(168.07407, 663.2367)(182.09088, 1971.1118)(183.09395, 305.065)(185.04227, 15785.886)(187.04123, 1455.22)
\gibberellin Asub4/sub\""		946048	1721136	2145988	1120390	1559929	2154551	1759823	2023570	1474377	1677008	2676186	2067703	1987616	2863008	1104545	1561953	2713150	1963070	1594086	3223107	2476364	2955113	2779504	2193330	4.964	(332.49606, 7609.8696)(332.16376, 11646.338)(333.99048, 1064.9899)(314.15045, 41526.21)(315.1535, 7177.3223)(316.15662, 1209.2833)(317.14914, 102.593346)(352.78015, 3599.8694)(353.73434, 2913.0588)(354.205, 4805.396)(332.34665, 3522.331)(334.1868, 2501.83)(356.1494, 372.89178)(338.94208, 474.646)
thiosulfinate		27900000	2765259	2572044	2503944	2590713	1	2279643	2252715	2096505	2093482	1	2384499	2467609	2303083	2561645	2208892	2195429	2543805	2370450	2435858	2138467	2106797	1	1985051	20.362	(146.02095, 146.98)(181.05876, 2660.1802)(163.04837, 71773.71)(164.05183, 5865.0537)(165.0539, 4725.55)	CC=CSS(C=CC)=O	GYJUUWJKEUIYPF-GGWOSOGESA-N	58219327
(R)-4-hydroxymandelonitrile		916371	430554	415560	384660	360876	406250	395976	310131	343080	369546	409022	365521	385929	367191	460920	330240	413551	422507	342548	382176	307522	307924	389157	372692	28.855	(150.0545, 4599.73)(151.0507, 671.84)(167.08003, 11213.124)(168.08354, 461.3871)(149.06883, 23619.625)	C1(C=C(O)C=CC=1C(O)C#N)	HOOOPXDSCKBLFG-QMMMGPOBSA-N	14293614
friedelin		5734992	528139	1	419148	407034	386938	1	1	1	1	1	1	1	1	1	1	1	355118	307302	1	1	1	1	295342	23.463	(408.37628, 20066.48)(409.37955, 4326.948)(410.3816, 3506.13)(449.381, 191.48)(433.8704, 305.62375)(436.38226, 310.31198)	CC1(C(=O)CC[CH]5(C(C)1CC[CH]4(C(C)(CCC3(C)([CH]2(CC(C)(C)CCC(C)2CCC(C)34)))5)))	OFMXGFHWLZPCFL-SVRPQWSVSA-N	91472
salicylaldehyde		1982908	873771	1182005	1145628	980722	1148249	587548	700675	1021857	792432	883371	507173	937231	856457	1423739	1121748	997859	977286	672404	680937	594041	533400	635919	778942	2.146	(124.048, 88369.73)(140.06995, 49678.74)(141.07307, 2667.5198)(123.06396, 48005.266)(145.02467, 1008.4175)(132.0298, 2723.5176)	C1(C=CC(O)=C([CH]=O)C=1)	SMQUZDBALVYZAC-UHFFFAOYSA-N	6998
3-nonaprenyl-4-hydroxybenzoate		205332	1321465	1	1	1	1	779596	627633	1	546718	316266	642896	1820867	1	917346	845108	692774	546698	1744949	1	1513031	997924	1677790	461468	27.874	(750.78564, 7254.1846)(751.5908, 3173.46)(736.5919, 221.39)(750.5879, 16946.297)(751.5915, 7707.897)(732.5921, 116.25)(754.619, 1515.165)(755.6219, 339.2)(772.82086, 14600.569)(774.0897, 9865.801)(775.16156, 2941.103)(775.9887, 438.80402)(758.57117, 88732.64)(759.5737, 44958.008)(760.5864, 115121.95)	CC(=CCCC(=CCCC(=CCCC(=CCCC(=CCCC(=CCCC(=CCCC(=CCCC(=CCC1(=C(O)C=CC(C(=O)[O-])=C1))C)C)C)C)C)C)C)C)C	YKKKMRBEPIZPBH-XWEAJCOCSA-M	54746221
germanicol		5734992	528139	1	419148	407034	386938	1	1	1	1	1	1	1	1	1	1	1	355118	307302	1	1	1	1	295342	23.463	(408.37628, 20066.48)(409.37955, 4326.948)(410.3816, 3506.13)(449.381, 191.48)(433.8704, 305.62375)(436.38226, 310.31198)	CC1(C)(CCC2(C)(C(=C1)[CH]3(C(C)(CC2)C4(C)([CH](CC3)C5(C)([CH](CC4)C(C)(C)C(O)CC5)))))	QMUXVPRGNJLGRT-PNTWTTAKSA-N	122857
geranylfarnesyl diphosphate		1755258	1184858	1	981885	1345201	2670737	2791683	2686341	881571	3191334	2280727	2585559	1	2224686	1241901	1471568	2672218	1924321	1262686	3073349	2793985	2303762	3021615	3428453	3.769	(498.23007, 1184.3916)(498.77982, 1346.6145)(499.2356, 32.78)(533.2628, 97.74)(516.2372, 9610.21)(516.5159, 715.5751)	CC(C)=CCCC(C)=CCCC(C)=CCCC(C)=CCCC(C)=CCOP(=O)([O-])OP(=O)([O-])[O-]	JMVSBFJBMXQNJW-GIXZANJISA-K	25244051
\iN/i-hydroxy-L-valine\""		1097033	2253787	7554738	1276965	3377673	3536180	8226825	7052060	4112774	2546768	2375282	2547817	3412105	3965362	2750205	1328457	5356453	2986202	2240781	6642236	2508079	2187799	8048466	1982275	9.614	(116.05996, 12117.641)(117.06337, 258.51117)(133.07472, 418.22632)(115.0633, 6732.941)(132.0899, 7236.2534)(155.05586, 17583.787)(156.05864, 178.17172)
(+)-secoisolariciresinol monoglucoside		1050504	2574332	2297360	2083244	647404	508803	1	1	1	1	1	1	856525	1	1	1	1	1	1	1	1	1	1	1	6.207	(507.9404, 22523.443)(509.22952, 7174.672)(510.2318, 1546.3633)(507.22784, 6999.34)(543.4117, 1099.1171)(544.40906, 1398.0514)(545.5971, 2791.4968)(546.7685, 3177.99)(548.07837, 1706.1361)(548.2794, 3307.54)(524.25183, 1788.2073)(525.25995, 685.78424)(552.2348, 7568.647)(532.9296, 893.6486)(533.715, 3877.8047)(534.46735, 6818.765)(535.2187, 1689.1066)	COC3(=C(C=CC(CC(C(CC1(=CC(=C(C=C1)O)OC))COC2(C(C(C(O)C(O2)CO)O)O))CO)=C3)O)	DRLPXFRWJUZTMG-NRLWBMKUSA-N	90658054
palmatine		577676	305061	1	1	418839	1	1	494578	264709	595277	338152	544024	1	625076	1	1	351118	289886	1	348700	1	291010	211707	331206	2.981	(356.1647, 1886.8589)(337.90436, 664.10254)(338.82486, 1965.6034)(339.1575, 4852.23)(356.1741, 229.5)(338.2494, 1430.4573)(339.4118, 936.5275)(340.1666, 1896.135)(372.19412, 4850.979)(373.44775, 3968.9927)(352.9803, 1652.8539)(354.68503, 595.53)(357.1307, 8020.386)(358.13266, 718.503)	C2(CC1(C=C(OC)C(=CC=1C3(=CC4(=CC=C(OC)C(OC)=C(C=[N+]23)4)))OC))	QUCQEUCGKKTEBI-UHFFFAOYSA-N	19009
\(i22R,23R/i)-28-homobrassinolide 22-sulfate\""		772561	905865	882140	1042526	1	971161	185649	1165397	693941	1015609	346170	725569	663439	944464	669449	995749	1	573809	282587	203892	845411	257933	419254	1213284	20.2242	(576.31146, 414.14502)(578.9805, 3199.2898)(579.3134, 902.37)(555.2994, 5398.602)(556.3029, 1233.4756)(557.3068, 131.39)(578.3139, 7630.3237)(556.3074, 12499.444)(557.3101, 1776.1616)(558.3113, 283.13202)(595.98157, 1532.5402)(595.1003, 7117.5034)(595.356, 1969.2799)(596.3575, 193.22334)(575.335, 3059.208)(576.2621, 885.564)(597.0124, 178.98143)(579.4069, 1715.2136)(580.2904, 325.1)
\1-guanidino-1-deoxy-iscyllo/i-inositol 4-phosphate\""		516443	568600	553915	425537	688064	764654	522085	358404	399218	473364	484945	443384	402628	477530	292187	334466	527977	508796	273448	414579	507514	398451	385140	410651	1.405	(300.0571, 10439.757)(284.05273, 1251.8759)(285.85822, 381.552)(301.06757, 16920.805)(302.07098, 5472.0327)(303.0905, 451.8225)
\4&alpha;-hydroxy-tetrahydrobiopterin\""		9090264	3130367	3737938	6364914	1	2662639	2219601	1	1	1817988	1587606	2149048	763586	1911127	3082973	1826306	1	1282396	513524	1	1	1	1	370951	1.921	(258.12012, 39432.168)(259.12836, 4610.502)(260.13544, 252.96748)(243.11935, 580.495)(245.1234, 1007.14)(277.14948, 1707.1292)(278.1506, 1940.4415)(259.13812, 1356.6434)(283.04324, 2930.3914)(284.54205, 4667.42)(285.1148, 142.77)(263.096, 64.979996)
&beta;-L-fucose 1-phosphate		204523	324365	320088	293349	410452	522900	332986	192612	280951	298893	339183	359155	292235	302303	216507	176704	386926	229086	181340	339807	176986	225461	151585	265524	1.392	(242.01558, 37332.246)(243.11107, 17600.396)(263.0623, 14153.968)(264.63443, 2274.0842)(265.0612, 2028.42)(247.05327, 664.234)	CC1(OC(OP(=O)([O-])[O-])C(O)C(O)C(O)1)	PTVXQARCLQPGIR-SXUWKVJYSA-L	45266535
N-amino DAP		8077573	36500000	13200000	14700000	15200000	22300000	13300000	9357322	13000000	12900000	13300000	3645315	24900000	10400000	6607146	13100000	8385190	21800000	16900000	7171729	14800000	7687900	8569030	16500000	4.546	(209.11075, 90.475006)(190.95602, 1027.9586)(205.10712, 277315.97)(206.11043, 33771.926)(189.09776, 765.6533)(224.13884, 5462.67)(225.1358, 539.31)(206.12653, 3666.7717)(227.25665, 3179.2615)(228.0926, 298.38)(213.08511, 91.5225)	C(CC([N+])C(=O)[O-])CC(NN)C(=O)[O-]	JYSXYTKSKLJMIO-UHFFFAOYSA-M	25201959
(indol-3-yl)acetamide		793188	1	1	4065169	1	1	1071244	417196	2447906	900586	1804001	419062	1	1022519	1	1129925	1360988	1810431	607073	1883952	1456000	623372	1792965	814684	3.384	(175.08374, 9489.462)(180.09746, 24478.807)(160.08519, 16330.395)(161.08723, 1689.4476)(192.11156, 26332.117)(193.11432, 2315.1494)(177.1122, 724.28)(201.08112, 922.99066)(184.07053, 13662.147)	C(N)(=O)CC1(=CNC2(C=CC=CC1=2))	ZOAMBXDOGPRZLP-UHFFFAOYSA-N	397
(3<i>R</i>,5<i>S</i>)-3-hydroxy-1-pyrroline-5-carboxylate		1158173	1	2278800	2678620	1	1	2743189	1927281	1	2596092	2668601	783934	1	2079957	1356689	2558835	1683241	1	1	1550224	1	1681667	1910491	1	4.543	(146.06938, 37528.617)(147.07326, 3402.788)(148.06929, 1259.392)	C1(=NC(C([O-])=O)CC(O)1)	WFOFKRKDDKGRIK-DMTCNVIQSA-M	46926300
(+)-bornane-2,5-dione		248419	421990	187387	145190	195462	244533	1	1	1	1	1	1	1	1	1	1	1	1	196043	1	1	1	1	1	1.456	(169.10652, 812.53143)(148.08891, 2057.8718)(168.11136, 512.43)(185.13829, 35672.887)(186.14125, 1837.83)(189.08957, 4704.0483)(190.0955, 423.145)(174.08565, 1166.4628)	CC1(C)([CH]2(C(=O)CC(C)1C(=O)C2))	UDIUFGIXIGLRSM-WKEGUHRASA-N	6971264
\iN/i-methyl-L-glutamate\""		1999106	1	1	2061287	1	1	852285	1793837	709249	727111	676495	720978	1	889019	1034842	847612	1204483	722531	720692	313754	590700	502078	436381	465640	3.576	(163.0683, 81.35)(166.0819, 2263.179)(148.06934, 4978.4233)(180.09746, 21212.078)(181.10056, 1903.094)(160.08519, 17669.475)(161.08722, 1703.7788)
\iN/i-carbamoylsarcosine\""		636933	464415	699876	813395	599729	651042	486219	677435	449901	625103	414458	429400	437547	488470	515125	475144	450432	410828	397723	294243	416049	1	1	316596	4.207	(132.05333, 9055.301)(150.08356, 10864.535)(151.08488, 1133.9512)(132.07251, 23015.732)(133.07352, 112.997505)
3,6,8-trimethylallantoin		4714274	10500000	9067178	7893175	8604565	8680448	7123715	7268175	6671008	7489282	7514472	7004255	7752060	6966227	7435991	7384835	7621281	6769252	6721495	6923377	6822988	7078570	6887541	6814190	9.622	(202.09436, 861.145)(186.08731, 99.285)(205.1063, 59.25)(183.08766, 51264.406)(184.09125, 3325.241)(185.09576, 53.954445)(218.12764, 1592.0815)(219.12224, 164.14334)(201.07234, 39567.273)	CNC(=O)N(C)C1(C(=O)N(C)C(=O)N1)	SUPBSHBVIKDGQN-UHFFFAOYSA-N	181740
kaempferol 3-<i>O</i>-&beta;-gentiobioside		625392	2023067	3542340	2645882	2032819	2297568	3177028	3628197	1349042	2764057	1352630	2695999	1323029	2328460	3499019	3244958	2391348	2719822	939493	1522561	3987176	2060291	3296888	1508771	12.781	(611.16614, 45027.246)(612.1692, 12140.336)(613.1713, 2160.3398)(633.14734, 22237.775)(634.1504, 5774.567)(635.15265, 974.1764)(636.1621, 279.992)	C1(C=C(O)C=CC=1C4(OC5(C=C(O)C=C(O)C(C(=O)C(OC3(OC(COC2(OC(CO)C(O)C(O)C(O)2))C(O)C(O)C(O)3))=4)=5)))	BITPRCODIALMOV-DEFKTLOSSA-N	9960512
genistin 7-gentiobioside		974421	661011	725832	1254000	730283	1058937	673458	1740492	1065315	712804	428633	571486	218227	1795011	1248862	869897	708476	1104191	1174657	332019	1213885	459839	484993	660542	13.811	(595.1711, 21631.43)(596.1745, 5721.856)(597.1767, 972.8134)(617.15247, 9413.323)(618.15546, 2119.091)(619.15796, 406.89502)	C(O)C5(C(O)C(O)C(O)C(OCC4(C(O)C(O)C(O)C(OC3(=CC2(OC=C(C1(C=CC(O)=CC=1))C(=O)C=2C(O)=C3)))O4))O5)	YKBIHKIVJICDCU-UMUUNPGWSA-N	90657741
C33 botryococcene		11900000	3451881	2857966	2710857	2504320	3227729	3102073	3143425	3606360	3167122	3477030	3513586	2978371	3540214	3836060	3131137	3503130	3495876	3092566	3241608	3319487	2808966	3562617	3246874	28.846	(475.42285, 211160.17)(476.4258, 67400.305)(477.42856, 10930.226)(478.4312, 2287.97)	C=CC(C)(C=CC(C)CCC(C)C(=C)CCC(C)C(=C)C)CCC=C(C)CCC(C)C(=C)C	GUAPAZWRZCOQGT-JQUYWNEBSA-N	90658677
\4&alpha;-formyl-ergosta-7,24(24sup1/sup)-dien-3&beta;-ol\""		2004582	2261729	2099002	2265874	2247509	2319930	2012742	1879405	1660840	1787324	2071907	1623500	1755828	2218379	2287980	1894932	2020582	1817554	1849359	1376340	1911380	1569432	1695578	1848264	15.533	(426.3445, 11325.351)(427.3477, 2209.9587)(428.36057, 66848.164)(429.36374, 18481.664)(430.36606, 2336.9478)(453.3512, 7307.543)(454.35385, 692.5414)
salicyl alcohol		2067356	2708241	2940557	2365265	3091463	3402741	2700095	2300205	2520425	2606306	2725859	2551807	2411264	2577976	1967293	2324932	2701603	2675669	1908318	2449563	2750458	2437314	2505135	2405105	1.41	(143.09068, 655.54126)(125.08004, 794.5166)(147.04109, 159.44331)(129.03098, 69080.72)(130.04333, 6903.3354)	C(C1(C=CC=CC=1O))O	CQRYARSYNCAZFO-UHFFFAOYSA-N	5146
presqualene diphosphate		290451	388009	333421	1	1079602	606143	1	787833	1	772439	660412	838776	1	1016274	594879	1	621406	668862	1	156247	1	558221	543027	778814	16.956	(606.9151, 8094.6445)(566.9435, 8757.268)(602.327, 1627.53)(587.3061, 5785.94)(588.3109, 1472.46)(589.3145, 1308.09)(590.3175, 9386.68)(583.3104, 156345.08)(584.31213, 30564.203)(585.3166, 5152.694)	CC(=CCCC(=CCCC(=CC1(C(C)(CCC=C(CCC=C(C)C)C)C1COP(OP([O-])([O-])=O)([O-])=O))C)C)C	ATZKAUGGNMSCCY-QLYDTTAWSA-K	131841557
3,6-anhydro-&alpha;-L-galactopyranose		713339	882059	125358	695572	157305	366374	1	367180	438823	1	1	1	368258	222194	707242	430191	252337	405438	2248603	1	1	366955	166564	334926	1.542	(166.06259, 347.316)(145.04381, 3815.2053)(146.04507, 285.21335)(165.06415, 726.02734)(147.05287, 236.29202)(182.09085, 1760.2247)(183.09395, 305.065)(164.58397, 1476.89)(185.0423, 15472.87)(186.04611, 1002.8725)(187.04123, 1458.13)(167.25378, 1353.6345)	C1(OC2(C(C1OC(C(O)2)O)O))	DCQFFOLNJVGHLW-DSOBHZJASA-N	54758592
achilleol B		5734992	528139	1	419148	407034	386938	1	1	1	1	1	1	1	1	1	1	1	355118	307302	1	1	1	1	295342	23.463	(408.37628, 20066.48)(409.37955, 4326.948)(410.3816, 3506.13)(449.381, 191.48)(433.8704, 305.62375)(436.38226, 310.31198)	CC(=CCCC2(=C(C)CCC1(C)(CCC(C)(C)C[CH]12)))CCC3(C(=C)CCC(C(C)(C)3)O)	OPDQSNQDIGJUIR-FEHKDBFISA-N	24873746
a butirosin		412706	399476	446271	1	580619	1	1	270200	394576	1	1	280844	1	1	1	1	1	336857	356302	285865	524624	424655	1	559596	10.618	(560.4572, 1151.433)(561.317, 1013.896)(562.3136, 938.23)(561.0291, 1207.8799)(562.3125, 562.4634)(563.3263, 560.24)(542.3012, 8772.667)(543.3051, 1913.3478)(544.302, 145.22)(578.3435, 63488.83)(579.34717, 14591.868)(580.34937, 3034.818)(581.35095, 420.83197)(563.341, 1795.7673)(585.1522, 746.3277)(585.5067, 1424.608)(586.3085, 1266.4)(568.2987, 654.5869)(569.68445, 1614.4539)(570.2976, 6539.0605)	C([N+])CC(O)C(=O)NC3(CC([N+])C(OC1(OC(C[N+])C(O)C(O)C([N+])1))C(OC2(C(O)C(O)C(CO)O2))C(O)3)	XEQLFNPSYWZPOW-KRKVEZTKSA-R
kaempferol-3-<i>O</i>-&beta;-D-glucopyranoside-7-<i>O</i>-&alpha;-L-rhamnopyranoside		974421	661011	725832	1254000	730283	1058937	673458	1740492	1065315	712804	428633	571486	218227	1795011	1248862	869897	708476	1104191	1174657	332019	1213885	459839	484993	660542	13.811	(595.1711, 21631.43)(596.1745, 5721.856)(597.1767, 972.8134)(617.15247, 9413.323)(618.15546, 2119.091)(619.15796, 406.89502)	CC5(OC(OC4(C=C2(C(C(=O)C(=C(C1(=CC=C(O)C=C1))O2)OC3(OC(C(C(C3O)O)O)CO))=C(C=4)O)))C(C(C5O)O)O)	JYXSWDCPHRTYGU-RVCYDTIBSA-N	25202803
\luteolin 7-iO/i-neohesperidoside\""		974421	661011	725832	1254000	730283	1058937	673458	1740492	1065315	712804	428633	571486	218227	1795011	1248862	869897	708476	1104191	1174657	332019	1213885	459839	484993	660542	13.811	(595.1711, 21631.43)(596.1745, 5721.856)(597.1767, 972.8134)(617.15247, 9413.323)(618.15546, 2119.091)(619.15796, 406.89502)
nevadensin		1901261	146509	148683	1	135713	179063	1	1	180139	1	1	119296	1	1	1	1	1	1	1	1	1	1	1	1	19.871	(327.08743, 15145.368)(328.09048, 2090.306)(329.0937, 794.5)(345.1181, 3242.97)(368.0835, 6708.57)	COC1(C=CC(=CC=1)C2(=CC(=O)C3(C(O)=C(C(O)=C(OC)C(O2)=3)OC)))	KRFBMPVGAYGGJE-UHFFFAOYSA-N	160921
\16&alpha;, 17-epoxy gibberellin Asub9/sub\""		946048	1721136	2145988	1120390	1559929	2154551	1759823	2023570	1474377	1677008	2676186	2067703	1987616	2863008	1104545	1561953	2713150	1963070	1594086	3223107	2476364	2955113	2779504	2193330	4.964	(332.49606, 7609.8696)(332.16376, 11646.338)(333.99048, 1064.9899)(314.15045, 41526.21)(315.1535, 7177.3223)(316.15662, 1209.2833)(317.14914, 102.593346)(352.78015, 3599.8694)(353.73434, 2913.0588)(354.205, 4805.396)(332.34665, 3522.331)(334.1868, 2501.83)(356.1494, 372.89178)(338.94208, 474.646)
R-vicianin		352817	582583	501375	377806	1	688370	509948	628099	420407	845751	558015	628846	427143	663556	312128	503609	761237	646650	465464	502346	553565	594937	614408	806557	7.9	(445.17883, 14217.552)(446.18265, 2879.8635)(427.16794, 1660.0304)	C3(OC(OCC2(OC(OC(C#N)C1(C=CC=CC=1))C(O)C(O)C(O)2))C(O)C(O)C(O)3)	YYYCJNDALLBNEG-GNRUMFBNSA-N	656493
paspalinine		4349422	1	1	8470580	1	1	4318294	2526331	5206028	3876139	1	2780260	7657955	4252126	1	1	3334285	1	3605190	4415254	1	3388575	4797890	1	7.409	(435.56033, 744.0667)(438.237, 644.58)(415.2135, 358.7111)(438.24057, 1151.588)(416.22125, 89750.38)(417.22638, 15793.58)(418.22482, 2778.2522)(419.21582, 202.205)(455.88666, 7240.2183)(457.7221, 198.96501)(438.7763, 347.88358)(442.49982, 555.1514)(444.21893, 788.265)	CC1(C)(OC23(OC1C(=O)C=C2C4(O)(C(C)(CC3)C5(C)([CH](CC4)CC6(=C5NC7(=C6C=CC=C7))))))	BPTIXFRJAOKMRK-SAMRHTEJSA-N	9867531
brassicasterol 3-O-&beta;-D-glucoside		1743843	3026625	2833652	3162455	1750789	2102551	1797016	877447	1972470	1288627	1250153	1048854	3463149	1431688	965687	1199800	1199845	1449919	1851301	1783645	1525607	1187091	1952744	944175	22.644	(565.9293, 3130.7861)(546.4041, 22238.146)(547.4064, 7522.896)(548.4094, 562.87)(566.4316, 3116.4248)(546.4059, 95114.01)(547.4085, 29723.79)(583.39844, 59293.434)(584.40204, 13151.258)(585.40497, 1642.8575)(586.39636, 442.15)	CC(C)C(C)C=CC(C)[CH]4(CC[CH]5([CH]3(CC=C2(CC(OC1(OC(CO)C(O)C(O)C(O)1))CCC(C)2[CH]3CCC(C)45))))	ILUZPRRJJSFYEH-BMBLOSQWSA-N	102515016
desoxyhemigossypol-6-methyl ether		190095	1	177042	161533	177037	195168	337486	399032	303013	312593	280493	300804	118161	354071	202022	327492	301544	303641	480469	373087	339093	419190	361064	447721	4.338	(261.131, 2620.0)(243.60255, 1260.4713)(261.14044, 11929.841)(262.14246, 744.39)(278.76544, 1710.1682)(279.1699, 3528.64)(260.05655, 721.4099)(281.11716, 13273.742)(263.80017, 3026.6565)(265.70288, 1804.0201)	CC(C3(=C(C(=C2(C1(=C(C=C(C=C1OC2)C)3)))O)OC))C	ZMCDJIAUWJBTEN-UHFFFAOYSA-N	373913
8'-apo-&beta;-carotenal		1967541	5944494	5430752	5980451	3171367	3331101	1677289	862549	2604416	1719483	1361661	640829	1	1892964	1215364	1947296	1204851	1915866	2443584	1838661	1498463	1468218	2694385	627708	17.554	(416.30923, 59068.55)(417.31186, 14488.788)(418.30612, 3643.8025)(419.31796, 520.10004)(440.90207, 2058.5405)(442.02475, 499.04288)(443.3167, 952.17)(425.29456, 286.49332)	CC(C=CC=C(C=CC1(C(CCCC=1C)(C)C))C)=CC=CC=C(C=CC=C(C=O)C)C	DFMMVLFMMAQXHZ-DOKBYWHISA-N	5478003
robustaquinone H		1901261	146509	148683	1	135713	179063	1	1	180139	1	1	119296	1	1	1	1	1	1	1	1	1	1	1	1	19.871	(327.08743, 15145.368)(328.09048, 2090.306)(329.0937, 794.5)(345.1181, 3242.97)(368.0835, 6708.57)	COC2(=C(OC)C(=C(C1(C(=O)C3(C(O)=CC=CC(C(=O)C=12)=3)))OC)OC)	SRUJKEFCIXYWDT-UHFFFAOYSA-N	25201000
robustaquinone C		210020	222194	273675	242734	419245	399582	122954	1	157576	130460	238782	236589	121252	216558	129821	109668	208897	229926	1	153662	134201	103833	1	115635	1.395	(285.05658, 985.4975)(287.35855, 2763.7666)(284.05316, 651.005)(321.104, 243.8)(301.06763, 16569.818)(302.07095, 5321.764)(307.05112, 914.7032)(303.0941, 461.17572)	COC2(C(=C(C1(C(=O)C3(C(O)=CC=CC(C(=O)C=1C=2)=3)))OC)O)	FSJQILFEYGANSZ-UHFFFAOYSA-N	25202864
N-methyl-&beta;-alanine		2846187	4551353	2099630	2733509	2624873	3124637	3137357	4014851	2901845	3319887	2892271	2863430	2234882	3213296	3274468	2734860	2991755	3831798	5041298	3067508	3754854	3233465	3247596	4302495	2.547	(103.06284, 54745.73)(104.06591, 4469.3623)(106.075676, 9728.305)(107.07893, 1834.0059)(122.09825, 1182.415)	C[N+]CCC([O-])=O	VDIPNVCWMXZNFY-UHFFFAOYSA-N	25202453
1-palmitoylglycerone 3-phosphate		356504	358407	1	405489	1	435204	429137	1	653071	427627	587249	436136	1	827279	597308	637516	801804	606011	825693	720114	1	628495	1	530054	3.829	(409.21802, 386.65875)(409.22058, 611.645)(389.2118, 10784.387)(390.20883, 2109.3188)(391.2147, 287.42285)(428.2582, 607.664)(410.19095, 4599.1387)(411.17175, 658.29535)(411.2495, 232.35)(432.21582, 19523.633)(413.75522, 2258.3381)(414.19617, 3286.76)	CCCCCCCCCCCCCCCC(OCC(COP([O-])([O-])=O)=O)=O	MLWXSIMRTQAWHY-UHFFFAOYSA-L	25201525
aurachin C epoxide		18600000	36700000	1	37000000	21900000	1	14600000	6852425	1	10500000	16100000	6163584	1	18400000	1	20500000	14000000	1	1	1	1	11000000	18300000	1	4.13	(399.2669, 4640.99)(400.2603, 2088.06)(414.28342, 941.99426)(416.29227, 811.7854)(418.23712, 305860.94)(419.23996, 49906.05)(420.24127, 9606.03)(421.2427, 921.73114)(402.2355, 2643.807)	CC(C)=CCCC(C)=CCCC(C)=CCC12(OC(C)1N(C3(C=CC=CC(C2=O)=3))O)	FORHHPRBEFTLRM-YEFHWUCQSA-N	90657799
cholest-4-en-3-one		366782	698032	848696	601001	617823	736049	693760	1009249	299543	1167309	502577	748236	464867	611695	693356	893447	509500	618080	606241	300903	1059206	586126	850466	528108	13.605	(368.3359, 25202.518)(369.3392, 5423.34)(370.3419, 181.04333)	CC(C)CCCC(C)[CH]3(CC[CH]4([CH]2(CCC1(=CC(=O)CCC(C)1[CH]2CCC(C)34))))	NYOXRYYXRWJDKP-GYKMGIIDSA-N	91477
8-methyl-6-nonenoate		1452335	6262126	1	4912950	5391027	6773338	11100000	1	3032847	11100000	2370297	10100000	5909905	1759193	1	11700000	11600000	2482791	10800000	2556287	2027870	10500000	11400000	2160104	3.383	(170.1271, 37435.82)(171.1276, 16355.07)(152.11646, 13736.551)(153.62022, 141.9675)(155.1249, 123.45)(155.12785, 48.109997)(187.15652, 19641.342)(188.17151, 1379.735)(192.1119, 28079.852)(193.11444, 3078.602)(194.11293, 139.09001)(174.73877, 636.59546)	CC(C=CCCCCC([O-])=O)C	OCALSPDXYQHUHA-FNORWQNLSA-M	23111393
\all-itrans/i-heptaprenyl diphosphate\""		693105	990804	930435	1045328	581457	753312	462600	250532	638732	387406	588630	190876	923349	439432	577669	404661	461044	384104	462998	777076	410419	277913	1	222524	12.584	(651.5278, 2894.924)(653.3609, 2296.9849)(654.3633, 121.645)(633.3526, 7669.381)(652.4093, 6421.575)(653.3628, 1809.3142)(654.36237, 292.86142)(635.40027, 9729.092)(636.4039, 2156.6382)(637.3647, 2846.6362)(651.3753, 2975.84)(678.1353, 3366.3542)(678.0016, 4675.9517)(678.3568, 5537.853)(679.3585, 935.1525)(660.2069, 951.6085)(660.6172, 2147.7021)(660.54944, 4155.184)(661.5497, 379.832)
2,2'-dihydroxybiphenyl		1098685	1135437	1139663	811004	1118590	1213777	803859	653341	726734	807428	853528	779718	744756	843963	640672	738091	896626	837720	603956	710439	822833	696164	721228	697601	1.41	(170.56465, 942.3843)(172.36282, 810.4289)(173.07156, 168.76799)(187.07422, 21897.506)(188.07726, 366.25092)(169.06389, 1812.731)(170.05785, 415.19446)(214.06828, 3393.5242)	C2(=CC=C(O)C(C1(C=CC=CC(O)=1))=C2)	IMHDGJOMLMDPJN-UHFFFAOYSA-N	15731
glutaryl-CoA		122314	1	1	143299	176762	123652	147307	190236	180374	140981	143165	126945	127021	131813	184700	150741	1	149013	151846	147048	135921	170638	141005	1	26.618	(858.0995, 6627.1562)(859.10266, 483.98465)(859.10315, 196.4)(880.1118, 4078.375)(881.11523, 284.635)	CC(C)(C(O)C(=O)NCCC(=O)NCCSC(CCCC(=O)[O-])=O)COP(=O)(OP(=O)(OCC1(C(OP([O-])(=O)[O-])C(O)C(O1)N3(C2(=C(C(N)=NC=N2)N=C3))))[O-])[O-]	SYKWLIJQEHRDNH-CKRMAKSASA-I	45266604
coelenterazine h		1383745	1511729	1649121	3492694	1251360	1815202	850193	369429	925127	1036127	1754299	1	955491	1209595	680994	1417399	792192	585150	752711	838530	1365864	1253001	2115587	1	17.577	(407.1665, 156.76)(426.19922, 19445.477)(427.20276, 4574.8394)(428.20786, 866.185)(408.18918, 403.00223)(430.1513, 6805.73)(431.1418, 938.88)(412.1457, 3919.02)	C1(C=CC(=CC=1)CC4(=C3(N=C(CC2(C=CC=CC=2))C(=O)N3C=C(N4)C5(C=CC(O)=CC=5))))	KAEGGIFPLJZUOZ-UHFFFAOYSA-N	2762722
L-norvaline		2113642	1390088	1069419	1225734	1162906	987890	1009818	1026446	1116181	1095440	1126814	933853	885114	1085309	1325921	1270165	1032777	948584	952237	658520	900840	819181	694739	842657	2.083	(104.07944, 47851.918)(120.08961, 9052.899)(101.0791, 2151.18)(120.11038, 2423.517)(140.06941, 38714.2)(141.0726, 1885.671)	CCCC(C(=O)[O-])[N+]	SNDPXSYFESPGGJ-BYPYZUCNSA-N	6950514
deethylatrazine		41600000	5651342	5308726	5231209	5326195	5356757	4800149	4712009	4375361	4436697	4805652	5108660	5170106	4746382	5271618	4737757	4864913	5279198	4892198	4796662	4251518	4288925	4388839	4027318	20.374	(195.0752, 2580.53)(205.09578, 124921.75)(206.09955, 15486.573)(207.10248, 720.64136)	CC(NC1(N=C(N)N=C(N=1)Cl))C	DFWFIQKMSFGDCQ-UHFFFAOYSA-N	22563
L-homoarginine		213156	191666	388676	598751	749706	286974	372004	230781	336949	1	264808	240090	127709	1	530813	281500	198649	1	517715	591485	634802	1	710098	1	8.81516	(189.44821, 7555.995)(190.38612, 1541.3707)(192.6413, 10042.0)(171.12325, 13162.419)(194.14856, 2510.585)(177.14056, 4538.724)(211.17752, 5306.1055)(212.1806, 4609.15)(193.16881, 18940.223)(194.16716, 5489.8354)(215.31932, 5087.701)(216.46667, 2903.5234)(217.1329, 6130.46)	C(C(CCCCNC(=[N+])N)[N+])(=O)[O-]	QUOGESRFPZDMMT-YFKPBYRVSA-O	6991972
\iNsup6/sup/i-dimethylallyladenine\""		428250	738518	825772	967722	612002	645387	1	1	754377	375139	460168	300983	917793	501612	656835	573365	161172	1	420695	527797	1	449008	752813	1	5.321	(203.11827, 16060.226)(204.12117, 1182.7579)(205.13132, 141.412)(206.1281, 6702.1836)(207.12865, 281.29)(225.4926, 157.35667)(229.1152, 114.0)
\malyl-iN/i-acetyl-D-glucosamine\""		424966	569950	693752	476415	395468	332748	548636	477465	541560	1	592595	463585	504940	630227	347639	590344	659195	476516	1	520229	1	416122	500421	585400	1.617	(335.08334, 14117.261)(336.08902, 2467.841)(317.54932, 2345.62)(337.09845, 18143.936)(338.22623, 1484.4675)(339.09802, 1025.955)(353.114, 1917.14)(336.1095, 794.89746)(344.0691, 176.69)
1,5,7-trihydroxy-6-methoxy-2-methylanthraquinone		210020	222194	273675	242734	419245	399582	122954	1	157576	130460	238782	236589	121252	216558	129821	109668	208897	229926	1	153662	134201	103833	1	115635	1.395	(285.05658, 985.4975)(287.35855, 2763.7666)(284.05316, 651.005)(321.104, 243.8)(301.06763, 16569.818)(302.07095, 5321.764)(307.05112, 914.7032)(303.0941, 461.17572)	CC2(=C(O)C1(C(=O)C3(C=C(C(OC)=C(C(C(=O)C=1C=C2)=3)O)O)))	IUQAZAAMCAPINP-UHFFFAOYSA-N	10040428
1,3,6,7-tetrahydroxyxanthone		1305103	1940613	2097106	1721268	2610446	2984960	2558738	1885776	2129809	2411180	2459926	2329642	1865547	2233113	1436315	1655825	2321462	2300874	1484794	2177194	2597112	2181620	2209873	2277310	1.405	(241.01445, 102372.945)(242.01558, 32160.69)(263.04263, 5588.3364)(264.0452, 677.94)(243.60878, 10690.243)(244.61119, 8081.8784)(245.26027, 8133.942)(246.0293, 825.5334)(260.17514, 1165.3088)(284.21927, 1117.47)(285.023, 2329.6365)	C1(=C([O-])C=C2(OC3(=CC(=C(O)C=C(C(=O)C(=C(O)1)2)3)O)))	ZHTQCPCDXKMMLU-UHFFFAOYSA-M	25201612
afrormosin		575651	423512	495917	567500	427246	422750	1	1	401577	1	1	1	1	1	1	1	283343	1	1	1	1	1	1	1	5.906	(298.10635, 12389.527)(299.11014, 868.8137)	COC1(=CC=C(C=C1)C2(=COC3(C=C(O)C(OC)=CC(C(=O)2)=3)))	KJGPBYUQZLUKLL-UHFFFAOYSA-N	5281704
hercynine		545034	1030600	1672756	1066559	1623512	1599520	1	1	442456	780540	833213	340414	999930	281746	1	596476	295549	683345	1	258328	466685	427987	341937	1	4.246	(202.13448, 43121.613)(180.11131, 61203.973)(181.11389, 6634.397)(215.15157, 13898.082)(197.40569, 20172.775)(220.8598, 2126.2102)(203.09941, 2036.079)	C[N+](C)(C)C(CC1(=CNC=N1))C(=O)[O-]	GPPYTCRVKHULJH-QMMMGPOBSA-N	5459798
pppGpp		395498	1	374280	427189	392279	318215	329029	335733	323921	330099	339566	253222	341469	351376	382149	356552	282380	321927	309227	286983	293326	344605	318863	1	28.215	(701.86646, 4781.289)(681.85065, 7491.4863)(682.8542, 1621.2731)	C(OP([O-])(=O)OP([O-])(=O)OP([O-])(=O)[O-])C1(OC(C(O)C(OP([O-])(=O)OP(O)([O-])=O)1)N3(C=NC2(C(=O)NC(N)=NC=23)))	KCPMACXZAITQAX-UUOKFMHZSA-H	46173549
\iN/isup5/sup-phenyl-L-glutamine\""		43800000	5861099	1	1	1	1	5257056	4883308	4734277	4773069	5126440	5331461	5688719	4914793	5767925	5170153	5161031	5502314	5240448	5221576	4513967	4515451	4705116	4210210	20.373	(227.11035, 125.481995)(223.10648, 7122.419)(224.11008, 584.74133)(225.1021, 761.48)(205.0958, 129497.4)(206.09953, 15975.075)(207.10239, 801.77045)(244.14561, 193.42876)(245.08755, 2114.2932)(246.085, 265.98477)(231.0908, 274.8846)
oleanolate 3 &beta;-D-glucuronoside		964280	972800	1001699	966093	918801	731397	788659	787957	747101	769424	808210	799309	865145	895738	854856	844727	854070	808910	764588	734145	772335	686622	764896	779648	17.031	(631.3812, 433.29)(634.3971, 7985.83)(612.3684, 3020.63)(634.4003, 6046.946)(635.4033, 2135.2842)(619.3888, 1946.31)(648.4138, 10685.824)(649.4162, 3617.004)(650.4121, 733.733)(636.1663, 41675.105)(656.3768, 371.2)(636.4824, 981.465)	CC3(C[CH]4(C2(=CC[CH]5(C1(CCC(C([CH]1CCC(C2(CCC(CC3)4C([O-])=O)C)5C)(C)C)OC6(C(C(C([CH](C([O-])=O)O6)O)O)O))C))))C	IUCHKMAZAWJNBJ-RCYXVVTDSA-L	90659092
moiramide B		1035352	1	1	1	378979	685665	412390	276322	1	347627	328647	235057	228571	637309	1	322931	519014	253411	1	177441	139309	1	1	153576	6.435	(453.2207, 2334.6406)(454.5462, 7920.7354)(455.57532, 1453.3833)(460.2457, 191.69)(440.2364, 9987.452)(441.30115, 2355.1423)(442.23596, 11466.072)(473.1357, 966.6913)(473.2613, 2476.32)(475.2658, 7124.06)(456.2535, 4826.9272)(457.2539, 7577.33)(480.23184, 3159.207)(481.2328, 126.1)(464.21982, 17665.55)	CC=CC=CC(=O)NC(C1(C=CC=CC=1))CC(=O)NC(C(C)C)C(=O)C2(C(=O)NC(=O)C(C)2)	WMLLJSBRSSYYPT-PQUJRENYSA-N	11744644
carlactone carboxylate		946048	1721136	2145988	1120390	1559929	2154551	1759823	2023570	1474377	1677008	2676186	2067703	1987616	2863008	1104545	1561953	2713150	1963070	1594086	3223107	2476364	2955113	2779504	2193330	4.964	(332.49606, 7609.8696)(332.16376, 11646.338)(333.99048, 1064.9899)(314.15045, 41526.21)(315.1535, 7177.3223)(316.15662, 1209.2833)(317.14914, 102.593346)(352.78015, 3599.8694)(353.73434, 2913.0588)(354.205, 4805.396)(332.34665, 3522.331)(334.1868, 2501.83)(356.1494, 372.89178)(338.94208, 474.646)	CC1(CCCC(C)(C)C=1C=CC(C([O-])=O)=COC2(C=C(C)C(=O)O2))	WUBRWXCVIPHXLX-DQBULIGTSA-M	90658467
\(24iS/i)-24-hydroxycholesterol\""		1864332	1	1	1	2165602	1	1658889	1882698	1695091	1414386	1885215	1448161	1699617	2301732	2060135	1887670	1	1627836	1915226	1440266	1800293	1587920	1	1775511	15.201	(426.345, 63175.543)(427.34802, 17745.29)
4-(2-amino-3-hydroxyphenyl)-2,4-dioxobutanoate		697160	617229	178212	789977	202988	315846	129467	304362	257381	287857	234085	1	373627	329056	619657	250033	1	280836	541331	238184	1	1	1	1	1.808	(222.03885, 9112.268)(223.0344, 650.3273)(224.0303, 1108.768)(206.03963, 114.59333)(241.07625, 562.955)(245.0306, 5265.754)(246.02718, 358.55502)(231.02686, 4073.1567)	C(=O)([O-])C(=O)CC(=O)C1(C=CC=C(O)C(N)=1)	YCJNYHCCOXVYAF-UHFFFAOYSA-M	21145116
\iall-trans/i-4,4'-diapolycopene\""		51700000	102000000	104000000	109000000	64800000	74100000	52400000	24200000	58000000	37800000	37300000	29000000	109000000	40900000	22100000	34800000	36800000	45100000	52500000	52700000	43000000	35400000	61900000	24200000	21.509	(400.31528, 1599413.5)(401.31833, 391580.1)(402.32043, 56038.668)(403.32248, 5324.9775)(424.371, 5461.939)(424.9335, 8071.5356)(426.4797, 18934.234)(427.48206, 449237.88)(428.377, 122018.21)(429.32047, 19569.867)
&alpha;-amyrin		5734992	528139	1	419148	407034	386938	1	1	1	1	1	1	1	1	1	1	1	355118	307302	1	1	1	1	295342	23.463	(408.37628, 20066.48)(409.37955, 4326.948)(410.3816, 3506.13)(449.381, 191.48)(433.8704, 305.62375)(436.38226, 310.31198)	CC1(CCC2(C)(CCC3(C)(C4([CH](CC=C([CH](C(C)1)2)3)C5(C)(CCC(O)C(C)(C)[CH](CC4)5))(C))))	FSLPMRQHCOLESF-SFMCKYFRSA-N	73170
soyasapogenol A		366790	582931	606655	765994	436859	723426	511921	448161	473315	1	318879	689222	738793	519449	584586	473763	879374	694365	471651	117046	504525	1	359192	544597	17.01	(474.3657, 41912.266)(475.36862, 12439.565)(476.37146, 1356.897)(460.2765, 5846.328)(460.3673, 6861.8447)(502.1982, 1153.1173)(502.3811, 2851.16)(483.3598, 244.64)	CC3(CC4(C2(=CCC5(C1(CCC(C(C1CCC(C2(CCC(C(C(O)3)O)4C)C)5C)(CO)C)O)C))))C	CDDWAYFUFNQLRZ-HAVOGERZSA-N	52940190
\(iRS/i)-malate\""		240712	215287	306741	398558	279116	232198	1	246990	179898	188773	1	1	1	208866	1	230612	269353	180385	1	193551	1	220270	252770	233735	1.726	(117.00372, 156.5275)(153.04857, 1786.4462)(132.02983, 6407.8467)
camptothecin		532508	1323091	914363	385913	725800	848561	590990	545361	378498	545065	646190	694984	260503	753992	487640	433992	755821	425884	263298	644073	595983	532257	421031	702451	1.531	(349.616, 2411.645)(351.11615, 20502.145)(352.11752, 4163.643)(335.109, 1179.1)(336.1222, 237.76)(368.148, 92.08)(375.61517, 340.34003)(376.1142, 737.83)(353.08926, 22025.088)(354.0928, 1541.5582)(355.0839, 635.34)	CCC1(O)(C(=O)OCC2(=C1C=C3(N(C(=O)2)CC4(C3=NC5(=C(C=4)C=CC=C5)))))	VSJKWCGYPAHWDS-FQEVSTJZSA-N	24360
\4&alpha;-formyl-stigmasta-7,24(24sup1/sup)-dien-3&beta;-ol\""		36600000	60300000	62000000	64300000	41700000	46400000	37000000	18000000	40100000	26900000	26300000	21900000	63200000	27900000	15900000	24000000	26000000	31300000	37500000	36000000	30300000	24900000	41300000	18000000	21.672	(422.351, 1701.4)(424.37064, 1177.4961)(425.3737, 3523.09)(459.3994, 179.83)(441.3922, 2584.3)(445.3441, 1298748.8)(446.34647, 206915.05)(447.34842, 24883.078)(448.35056, 2053.9268)
triethanolamine		1036050	1838077	1	1887908	1351949	2087549	1984860	1571494	1366460	1374449	1743865	1347644	2082681	2018476	2070608	1262148	1628019	1681411	1736798	1670954	1	1722809	1972842	1	11.331	(152.11667, 14689.591)(153.78802, 100.73)(151.12102, 9294.892)(133.11002, 21981.148)(134.11331, 1293.4675)(173.43834, 101.6)(155.0938, 65.49)	C(O)C[NH+](CCO)CCO	GSEJCLTVZPLZKY-UHFFFAOYSA-O	3777650
gypsogenin		181000000	246000000	260000000	257000000	190000000	212000000	174000000	101000000	184000000	142000000	135000000	123000000	266000000	143000000	1	124000000	137000000	155000000	177000000	171000000	156000000	133000000	192000000	103000000	21.818	(470.20245, 86415.01)(471.45874, 531731.1)(472.4631, 146737.02)(473.41293, 24685.705)(474.8511, 3370.87)(475.3535, 496.16)(456.33737, 549.78613)(457.3344, 870.19995)(470.4662, 37094.15)(472.3434, 70549.51)(456.33795, 3088.324)(458.2385, 2619.281)(458.3402, 16416.41)(488.3671, 6033513.5)(489.37, 2086935.1)(490.3724, 366582.88)(491.37424, 47146.598)(492.37637, 4623.5225)(473.22128, 4756.8115)(473.3…	CC5(CCC4(CCC1(C(=CCC2(C1(CCC3(C2(CCC(C3(C)C=O)O)C))C))C4C5)C)C(=O)[O-])C	QMHCWDVPABYZMC-NJMHOMCLSA-M	25202552
(6S)-hydroxyhyoscyamine		1935106	2180247	2291428	2427295	1956677	2224156	1403830	1372354	1931444	1196330	1405481	945279	1893022	1692482	1639346	1678634	1513095	1652496	1821412	1521424	1693947	1432114	1650090	1539939	4.629	(306.1702, 800.93317)(289.70087, 4060.0513)(290.36533, 5453.6143)(291.1722, 16004.95)(307.17828, 27705.852)(308.17645, 7600.7007)(309.17612, 1487.2013)(310.17828, 103.14749)(290.4726, 4233.275)(291.29837, 10648.143)(292.33115, 2173.1062)(293.1782, 158.35999)(325.2097, 10619.403)(326.92822, 12763.436)(327.8782, 5709.403)(306.3081, 1431.8617)(331.0817, 1731.813)(332.1656, 7277.24)(332.91858, 4366.7…	C[N+]1(C2(C(O)CC1CC(C2)OC(=O)C(CO)C3(C=CC=CC=3)))	WTQYWNWRJNXDEG-RBZJEDDUSA-O	11865000
1-oleoyl-2-linoleoyl-phosphatidylcholine		27100000	14000000	5421529	3438446	4038241	3073179	4098763	4143107	4289678	3532981	4122175	4338263	776263	4960994	5362786	4646611	3976635	4602042	3504280	3521417	3592239	6031712	1	11800000	26.554	(783.5754, 20864.355)(768.7892, 1171.0844)(769.2955, 1400.2943)(770.83844, 1489.7576)(771.5855, 3772.0)(784.58466, 84655.91)(785.58765, 39218.066)(786.5928, 90261.3)(787.5964, 29444.85)(788.5969, 6896.58)(789.5825, 1144.83)(768.8729, 1701.3145)(767.5833, 863.83)(768.5863, 532.34)(769.603, 43.34)(801.60004, 817.8933)(802.59546, 381.42334)(803.5929, 121.125)(788.6082, 2821.04)(806.56366, 6094.536)(…	CCCCCCCCC=CCCCCCCCC(OCC(OC(=O)CCCCCCCC=CCC=CCCCCC)COP([O-])(=O)OCC[N+](C)(C)C)=O	GDWULUGDXGHJIJ-VJHNMZKJSA-N	24778939
3-hydroxyquinine		1253110	1	1	1	1	1	537884	1	545967	1214817	1040350	1	1	1170492	649754	945591	1144087	611594	557629	645128	550591	1044983	1	751205	21.986	(326.18463, 1887.8491)(347.2087, 130.41)(326.1853, 948.24)(359.21844, 23951.65)(360.22083, 5252.1226)(361.2209, 744.616)(342.6409, 530.4614)(348.1736, 1244.4141)	C=CC1(O)(C2(CC[N+](C1)[CH](C2)C(O)C3(=CC=NC4(=CC=C(OC)C=C34))))	BSRUJCFCZKMFMB-YGHPHNMRSA-O	49852304
1,3,5-trihydroxyxanthone		272847	251281	390725	1	281066	579687	1	243568	498304	1	357401	1	324317	269783	292456	316996	1	332716	210260	387874	251926	336033	234433	181592	1.406	(243.02803, 11992.372)(227.0261, 201.29)(249.05226, 56267.387)(261.06473, 2311.0244)(262.05646, 2076.5374)(247.06487, 2701.8635)(271.0277, 492.5)(253.0184, 4807.96)	C3(C=C1(C(OC2(C(C1=O)=C(C=C([O-])C=2)O))=C(C=3)O))	XESIWQIMUSNPRO-UHFFFAOYSA-M	25200626
deacetylcolchicine		185079	1	1	1	261233	323421	127381	213110	1	139208	1	373648	1	167590	277737	247701	160453	233223	249529	1	1	1	1	330813	4.878	(358.1621, 11416.136)(359.16647, 1275.0479)(340.15283, 998.45)(362.90936, 2895.2961)(363.1891, 3201.73)(379.83713, 941.83624)(381.2181, 220.93)(362.20456, 2708.6326)(364.81213, 3294.2734)(365.1487, 1988.88)	COC1(=CC=C2(C(=CC(=O)1)C(CCC3(C=C(C(=C(OC)C2=3)OC)OC))[N+]))	HFPMXDMZJUJZBX-AWEZNQCLSA-O	36691146
1-16:0-2-18:3-digalactosyldiacylglycerol		14000000	13600000	11100000	8351139	21100000	22000000	15000000	16000000	9416967	20700000	14100000	21500000	14300000	42500000	24200000	26300000	25800000	12100000	11900000	10100000	17300000	5289056	11100000	14900000	27.124	(918.3713, 1499.3802)(920.08386, 3233.566)(921.1944, 4178.174)(921.4397, 4539.9785)(921.6068, 5562.63)(897.5944, 586.76337)(900.35223, 1140.0276)(901.0011, 872.45496)(901.3989, 1021.39197)(902.9279, 516.4)(898.26996, 1280.4601)(899.6041, 1630.2)(900.6033, 356.8)(932.6309, 375416.53)(933.634, 196318.98)(934.6358, 58035.496)(935.63715, 12256.567)(936.6393, 2109.4397)(918.6255, 2749.781)(919.6389, 4…	CCC=CCC=CCC=CCCCCCCCC(OC(COC2(OC(COC1(OC(CO)C(O)C(O)C(O)1))C(O)C(O)C(O)2))COC(=O)CCCCCCCCCCCCCCC)=O	WVWINZZVFAFVMJ-HZDSJJKASA-N	90658137
\ip/i-aminobenzoyl glutamate\""		864738	583710	713566	1057529	701386	970016	644520	2073448	1146877	706128	423304	579800	233214	1619271	1357945	796815	698197	1108015	1084776	353300	1182600	469545	471665	656686	13.814	(264.0942, 6925.3296)(287.06458, 28109.783)(288.06802, 3543.6758)(289.0704, 708.41003)
\(6iE/i)-8-oxogeranial\""		248419	421990	187387	145190	195462	244533	1	1	1	1	1	1	1	1	1	1	1	1	196043	1	1	1	1	1	1.456	(169.10652, 812.53143)(148.08891, 2057.8718)(168.11136, 512.43)(185.13829, 35672.887)(186.14125, 1837.83)(189.08957, 4704.0483)(190.0955, 423.145)(174.08565, 1166.4628)
myxothiazol		586263	1	1	418240	272299	390617	206298	188397	169510	1	229444	126609	1	331264	288924	1	272303	130759	1	1	1	1	1	1	10.408	(487.22247, 9672.197)(488.22726, 2724.7654)(489.2302, 483.89)	CC(C)C=CC=CC(C)C1(=NC(=CS1)C2(=NC(=CS2)C=CC(C(C(=CC(N)=O)OC)C)OC))	XKTFQMCPGMTBMD-YCSHSZEBSA-N	6437357
cyclooctatin		9600432	17400000	14100000	16900000	10200000	11000000	6363090	3369483	8988602	4725898	5828985	2904717	13400000	7630442	7764629	7415876	4990401	6286989	6298636	6454769	5296784	5150155	8117691	3235879	6.477	(345.24094, 212533.81)(346.2423, 34164.254)(347.24393, 4053.7078)	CC(C)C1(CCC3(C)(C1=CCC(O)(C)[CH]2(C(O)CC(CO)[CH]2C3)))	MSKFOQCDNOFJAT-VCRXIKTMSA-N	86289559
berberine		583839	269972	908371	356936	401233	990350	391129	393661	514361	675926	854459	642565	1030886	370762	699170	466248	727761	616165	1	728211	144754	482319	209994	427733	31.448	(336.11972, 34161.18)(337.12308, 4576.2007)(321.12003, 7021.5654)(359.17163, 2607.096)	COC5(=C(OC)C4(=C[N+]3(CCC2(=CC1(=C(OCO1)C=C2C=3C=C4C=C5)))))	YBHILYKTIRIUTE-UHFFFAOYSA-N	2353
tetrahydrogeranylgeranyl diphosphate		1189361	1	1	890375	1	1012672	690435	720094	1	648607	1	728837	1	1	754301	1	787444	1	673067	557468	698707	558980	626093	707793	16.836	(456.22525, 190.31334)(435.1963, 255.18)(436.198, 673.15)(473.23978, 424.41498)(455.2335, 331.31)(474.18915, 10056.449)(475.19223, 799.77203)(476.1922, 205.88)	CC(=CCCC(CCCC(CCCC(=CCOP([O-])(=O)OP([O-])(=O)[O-])C)C)C)C	VZBGWADXUJSBTI-PYDDKJGSSA-K	90657275
5-hydroxy-L-tryptophan		258589	1	735993	981336	183451	565876	1	288684	552398	1	1	1	1	1	283750	492199	303242	1	1	1	1	234881	1	1	2.352	(221.08766, 580.6525)(223.0913, 495.37)(225.0043, 724.796)(238.1167, 8182.936)(239.12093, 865.31506)	C2(NC1(C=CC(O)=CC=1C=2CC(C(=O)[O-])[N+]))	LDCYZAJDBXYCGN-VIFPVBQESA-N	6971044
pyridoxine		359611	308349	316721	382995	311109	358265	169897	193968	183116	1	1	1	160708	224755	1	1	158754	1	1	1	1	1	1	1	9.737	(174.08708, 7969.2505)(173.09001, 664.36285)(191.11598, 1802.3549)(169.09654, 9470.788)	CC1(=NC=C(C(=C1O)CO)CO)	LXNHXLLTXMVWPM-UHFFFAOYSA-N	1054
carthamidin-7-methyl ether		321613	377340	417518	1	403985	461860	387467	1	362832	323788	408501	1	324733	455063	409076	404358	409272	395293	410089	1	423986	1	363022	1	16.417	(308.099, 1066.08)(320.11185, 11144.453)(302.1021, 6181.0713)	COC1(C=C2(OC(CC(C(=C(C(O)=1)O)2)=O)C3(C=CC(=CC=3)O)))	NTPLIZCSFKSXCB-UHFFFAOYSA-N	90658279
\icis/i-indole-2,3-dihydrodiol\""		467583	1	384623	451316	352576	414846	184005	215423	211103	1	1	1	184419	248797	1	168140	191214	1	1	1	1	1	1	1	9.718	(138.06429, 898.3)(137.06898, 5084.0625)(169.09666, 7034.5884)(151.08531, 1251.9574)
uniconazole-P		519034	1	1	952447	846314	1086966	831018	759108	870188	727109	989998	746886	1077850	1094357	1	773200	921073	880596	765400	1264748	973483	1033575	1190930	852595	4.963	(293.10992, 7279.9507)(294.11264, 595.4826)(277.10394, 2151.805)(279.11356, 1119.3341)(295.52377, 281.87)(280.11627, 1080.845)(281.1197, 537.19)(311.0964, 5989.835)(313.05774, 6659.1553)(314.10297, 26501.865)(315.1059, 4948.498)(316.10968, 1258.607)(316.1586, 1325.29)(291.32675, 350.7619)(319.10562, 681.2783)	CC(C(C(=CC1(C=CC(=CC=1)Cl))N2(C=NC=N2))O)(C)C	YNWVFADWVLCOPU-MAUPQMMJSA-N	6436639
1,3,7-trihydroxyxanthone		272847	251281	390725	1	281066	579687	1	243568	498304	1	357401	1	324317	269783	292456	316996	1	332716	210260	387874	251926	336033	234433	181592	1.406	(243.02803, 11992.372)(227.0261, 201.29)(249.05226, 56267.387)(261.06473, 2311.0244)(262.05646, 2076.5374)(247.06487, 2701.8635)(271.0277, 492.5)(253.0184, 4807.96)	C2(=CC3(OC1(C(=C(O)C=C([O-])C=1)C(=O)C(C=C(O)2)=3)))	JJUNZBRHHGLJQW-UHFFFAOYSA-M	25202001
&alpha;-terpinyl cation		1204747	1259793	1243283	1330148	1427831	1	1	1	1	1	1	1	1	1	1	1	1	1	1	1	1	1	1	1	2.11	(160.1902, 78.025)(162.13893, 17846.209)(163.142, 271.30798)	C[C+](C)C1(CC=C(C)CC1)	YLURGPAULPYZSN-SNVBAGLBSA-N	90657141
\dihydrozeatin-iO/i-glucoside\""		1983465	1	1	5022568	3415968	3419069	2149271	1	2713794	1	2234539	960941	4235921	2566262	2790188	2728844	1861899	2014448	1824222	2287207	1	1698114	2695297	1	3.116	(383.18073, 13382.037)(384.18924, 3032.0847)(385.1858, 90.35)(365.1705, 11571.503)(366.17468, 2316.21)(367.17023, 451.03998)(388.2016, 6090.1924)(401.21164, 8788.023)(402.21695, 895.875)(384.765, 1537.2295)(386.76703, 882.8989)(387.2095, 227.0)(408.50885, 272.96933)(409.1806, 725.41)(391.16733, 734.3841)(392.1695, 122.58)
plaunotol		983994	927332	1211174	1561326	533701	1031674	710145	1	1	1	1	1	718369	1308843	1056372	1	861069	1	1	1158276	948080	523000	904701	1	20.755	(306.9717, 934.2585)(308.26843, 7079.823)(309.26862, 1198.5216)(291.26172, 3339.9397)(292.2654, 4702.22)(325.2916, 1056.01)(308.2873, 2928.0737)(309.2901, 3370.48)(310.2927, 937.49)(333.4023, 1150.1649)(334.25986, 322.79666)(311.23233, 28382.162)(312.2339, 5261.7393)(313.22754, 3365.54)	CC(=CCCC(=CCCC(=CCCC(=CCO)C)CO)C)C	SUWYPNNPLSRNPS-UNTSEYQFSA-N	5282197
protoporphyrinogen IX		426996	599485	651031	1	699425	1	729505	713923	642918	624887	717136	817421	536995	867204	628401	722777	837394	705464	1	568229	1	1	617855	788131	16.884	(589.2799, 82.26)(550.2849, 15942.721)(551.2852, 39316.29)(554.30524, 8258.091)(555.31024, 24708.338)(566.2964, 709.13666)(585.3177, 6254.9863)(569.3088, 28158.822)(576.6499, 1250.8153)(577.2805, 264.575)(567.3088, 1766.3257)(568.3123, 6833.7437)	C1(=C2(C=C5(C=CC(C=C4(C=CC(=CC3(C=CC(=CC(=C1)N2)N=3))N4))=N5)))	UHSGPDMIQQYNAX-UHFFFAOYSA-L	20849104
\dihydromyricetin\""		393490	370422	415954	358226	567310	524594	606951	515731	530829	720489	704936	551531	555498	572473	491357	681716	491405	613409	517132	459850	710414	534381	564898	621365	1.544	(303.03577, 246.845)(307.00424, 1847.9674)(307.0527, 1648.45)(319.06934, 19288.887)(320.07272, 1593.3429)(321.06863, 1305.3945)
(2Z)-2-aminobut-2-enoate		1548011	6988754	2844069	3316811	3332036	4751548	3094733	2120158	3205731	2797264	2971204	870917	5562292	2390961	1709804	2971730	1965721	4871454	3899198	1809130	3474583	2071511	2152506	3921993	4.545	(103.04748, 1304.8743)(118.07435, 61815.31)(119.07714, 4272.786)	CC=C(N)C(=O)[O-]	PAWSVPVNIXFKOS-IHWYPQMZSA-M	45259183
4-(1-methyl-2-pyrrolidinyl)-3-oxobutanoate methyl ester		8119294	36000000	13100000	14500000	15200000	22000000	13500000	9323006	13100000	12800000	13200000	3836999	25100000	10200000	6662168	12900000	9161131	22400000	17600000	7736646	15500000	8716033	9277513	17000000	4.546	(202.13457, 44200.3)(203.1376, 167.84)(184.12349, 11069.379)(201.13716, 13872.097)(183.1252, 3808.344)(218.16528, 16558.248)(205.16682, 1534.2426)(223.1204, 384.5)(205.10712, 272654.62)(206.98767, 9136.215)(207.36162, 4036.9849)(208.1073, 249.18)	C[N+]1(CCCC1CC(CC(OC)=O)=O)	XGYNOAIEFHWEHA-UHFFFAOYSA-O	90657313
dimeric urushiol		847267	1902952	2714169	1	3385194	2445487	2756347	2940165	2973203	666549	2799306	2238416	2597610	2833748	3120298	3189188	1965772	2735354	750801	681847	759072	773903	703204	1	25.787	(626.4333, 3161.5244)(609.0943, 2621.6602)(611.93384, 456.63)(612.9358, 1697.8551)(613.93726, 1858.665)(614.4418, 586.65)(628.9695, 5619.363)(630.9529, 2472.85)(631.4471, 1498.45)(611.1313, 1944.8275)(612.1847, 2728.5793)(613.5448, 7669.8545)(614.1698, 12969.777)(615.3034, 25582.338)(615.4454, 34193.48)(644.50836, 8369.931)(645.9665, 10204.945)(647.4715, 4360.16)(627.91693, 3428.721)(628.9707, 24…	CCC=CC=CC=CCCCCCCCC1(=C(O)C(O)=CC=C1C(C)C=CC=CC=CCCCCCCCC2(=C(O)C(O)=CC=C2))	RIAWVQFBXPMMDD-WDTFGNNBSA-N	50986152
L-gulonate		246611	372343	141854	148390	1	1	98086	245668	111802	1	1	106070	254194	91621	372518	142589	118426	193945	918375	262355	99316	190613	187490	215966	1.495	(196.05775, 1086.8551)(213.08443, 10481.506)(214.08661, 519.85077)(215.08383, 781.664)(198.41563, 519.43335)(218.04248, 1092.215)(202.03217, 1695.7334)	C(O)C(O)C(O)C(O)C(O)C(=O)[O-]	RGHNJXZEOKUKBD-QTBDOELSSA-M	6857680
1-linoleoyl-2-oleoyl-phosphatidylcholine		27100000	14000000	5421529	3438446	4038241	3073179	4098763	4143107	4289678	3532981	4122175	4338263	776263	4960994	5362786	4646611	3976635	4602042	3504280	3521417	3592239	6031712	1	11800000	26.554	(783.5754, 20864.355)(768.7892, 1171.0844)(769.2955, 1400.2943)(770.83844, 1489.7576)(771.5855, 3772.0)(784.58466, 84655.91)(785.58765, 39218.066)(786.5928, 90261.3)(787.5964, 29444.85)(788.5969, 6896.58)(789.5825, 1144.83)(768.8729, 1701.3145)(767.5833, 863.83)(768.5863, 532.34)(769.603, 43.34)(801.60004, 817.8933)(802.59546, 381.42334)(803.5929, 121.125)(788.6082, 2821.04)(806.56366, 6094.536)(…	CCCCCC=CCC=CCCCCCCCC(OCC(OC(=O)CCCCCCCC=CCCCCCCCC)COP([O-])(=O)OCC[N+](C)(C)C)=O	RTAZWRZKFSTMOY-NMSVECGZSA-N	52922727
DIMBOA-&beta;-D-glucoside		1417262	728446	1105837	1086678	1312540	310955	282853	697654	217925	925770	692697	724766	162081	293006	276798	1266827	754094	281338	255372	177018	269593	169881	225785	293422	16.69	(373.10107, 6617.9)(355.0906, 9327.6045)(356.0945, 287.11252)(376.65622, 1737.977)(377.1135, 3071.8682)(358.3571, 4733.9365)(359.1046, 7733.451)(392.1367, 2865.17)(374.1298, 15185.09)(375.1327, 3128.28)(398.1006, 3464.1074)(399.10013, 3708.9434)(380.17325, 2379.2893)(381.08734, 2531.923)	COC1(=CC=C3(C(=C1)OC(OC2(OC(CO)C(O)C(O)C(O)2))C(=O)N(O)3))	WTGXAWKVZMQEDA-XGHDNVSXSA-N	90659202
L-glutamine		1262005	6280261	2911262	3214029	404747	4781792	371957	1927281	489164	331484	280194	788810	786927	306581	230596	378465	252322	552604	707941	317344	591073	1681667	371861	1	8.062	(146.06941, 22793.398)(147.07318, 2258.3977)(148.06926, 984.54004)(150.08311, 14660.769)(151.08511, 986.62463)(132.07256, 36600.47)(133.07413, 1491.069)(168.1106, 187.03)(151.10481, 771.1233)(169.05907, 2540.646)(154.054, 15407.013)	C(=O)(N)CCC([N+])C([O-])=O	ZDXPYRJPNDTMRX-VKHMYHEASA-N	6992086
2-hydroxy-6-oxo-nona-2,4-dienoate		15100000	8673422	7453497	7037333	7846249	8531698	5912605	6692382	6893942	6830404	7598365	6464469	7208957	7152904	7704152	7828352	7674132	7134538	1	6754957	6014607	5815794	6802663	6100396	9.619	(188.07986, 9748.456)(183.08766, 52401.5)(184.09125, 3512.7463)(185.09566, 111.254005)(193.05936, 419.70868)	CCCC(=O)C=CC=C(O)C(=O)[O-]	XUNCLPUITPERRV-NIOMPZRHSA-M	90659215
5-aminopentanoate		2113642	1390088	1069419	1225734	1162906	987890	1009818	1026446	1116181	1095440	1126814	933853	885114	1085309	1325921	1270165	1032777	948584	952237	658520	900840	819181	694739	842657	2.083	(104.07944, 47851.918)(120.08961, 9052.899)(101.0791, 2151.18)(120.11038, 2423.517)(140.06941, 38714.2)(141.0726, 1885.671)	C(CC[N+])CC(=O)[O-]	JJMDCOVWQOJGCB-UHFFFAOYSA-N	6992101
\2-oxo-5-methylthiopentanoate\""		410980	944716	831015	299362	832212	969764	632604	475655	1	1	797366	561183	1	557619	247588	1	1	1	256841	1	738580	1	1	559914	1.595	(144.02287, 18328.05)(145.02528, 1316.21)(183.06001, 346.43002)(161.0528, 120.45)
\3-demethylubiquinol-i8/i\""		14100000	20200000	18600000	12900000	26600000	27500000	17300000	18200000	11800000	22600000	15200000	22700000	24300000	45200000	19500000	24700000	27400000	15700000	21600000	19500000	29400000	10900000	20100000	22500000	26.176	(714.55615, 184685.69)(715.55884, 76051.266)(716.55963, 19147.53)(717.5616, 2897.6614)(696.54614, 292992.53)(697.5489, 119109.98)(698.5524, 30487.932)(699.55444, 5868.6294)(700.55066, 750.02094)(737.5412, 18742.717)(738.5355, 5959.4033)(719.5761, 2066.9504)(721.5436, 6539.37)(723.5412, 17216.72)
\(+)-costunolide\""		823010	1	1	814668	1372888	552862	1	526896	479967	393024	479939	251164	983682	605443	740763	426203	667602	1052894	470640	1	660860	788273	825475	752941	8.664	(232.14482, 1794.2346)(214.13411, 7429.883)(215.13278, 760.4489)(235.69705, 21575.2)(218.81828, 8928.126)(219.1545, 20366.4)(253.1876, 537.86)(234.17722, 21146.254)(255.46834, 795.69214)(256.1439, 131.02)(237.12607, 20559.38)(238.12807, 2167.8608)(239.13684, 192.855)
lupinate		2365813	1067134	893852	650344	1843161	604454	2551200	2522902	1184236	2966775	1748328	2895406	306352	3084623	1503406	528423	1674519	1506237	1219106	1763876	1283323	1681810	1032212	1418929	2.966	(310.15085, 2228.09)(293.1451, 999.81)(310.8299, 165.64667)(310.1545, 1073.62)(290.14655, 83.8)(327.75308, 4401.191)(329.00687, 3225.6057)(329.188, 783.27)(306.16934, 633.645)(307.1771, 168.06)(332.1436, 257.2673)(311.12457, 31474.873)(312.1369, 359.59)	CC(=CCNC2(=NC=NC1(=C(N=CN(CC([N+])C(=O)[O-])1)2)))CO	LJJHXRRUVASJDX-WWQRDVDESA-N	25243933
allocryptopine		1760917	1134826	1618650	2638679	1027453	807354	1134479	1208997	1230911	486724	899448	659189	1127711	1024302	1166081	890418	767741	1442976	1002388	1049673	733219	1609898	863553	772590	16.53	(369.15402, 3474.9507)(355.1631, 175.42)(387.1892, 47402.58)(388.19412, 10676.243)(369.1772, 368.06)	CN2(CCC4(C=C1(C(OCO1)=CC(C(=O)CC3(C=CC(OC)=C(OC)C(C2)=3))=4)))	HYBRYAPKQCZIAE-UHFFFAOYSA-N	98570
rot-2'-enonate		420077	296596	431738	698515	270895	221698	324992	341744	338313	123426	248505	183670	286529	283888	326189	245849	202697	396185	271895	286533	206071	448124	238203	213923	16.53	(382.1566, 220.87)(413.1854, 14826.966)(414.19223, 3581.6746)(415.20874, 688.278)(418.1387, 395.26)	CC(C)=CCC1(C([O-])=CC=C4(C=1O[CH]3(COC2(C=C(C(=CC=2[CH]3C4=O)OC)OC))))	GBVCHRDRVDOMQV-RTWAWAEBSA-M	25201136
\kinetin-9-iN/i-glucoside\""		709668	590089	819754	655355	827916	864080	822861	879476	639399	839677	794202	914368	569595	961668	707673	646105	852320	766642	692190	796268	885191	821253	889256	953342	8.469	(379.1449, 860.415)(399.5968, 1921.1925)(400.17828, 5882.6826)(377.1544, 20241.262)(378.1582, 3564.1794)(379.14746, 1028.9783)(387.1298, 104.5)
tirucalla-7,24-diene-3&beta;-ol		5734992	528139	169588	419148	407034	386938	203078	289551	238779	337972	273387	159762	251689	397075	311641	329515	403088	355118	307302	251334	343127	226959	277269	295342	26.1943	(427.38788, 6614.214)(428.38904, 1789.5875)(408.37628, 20066.48)(409.37955, 4326.948)(410.3816, 3506.13)(427.38965, 7585.2783)(428.38907, 1561.5)(447.42725, 3469.9744)(448.43015, 552.4531)(449.381, 191.48)(432.1971, 3640.2754)(433.32233, 1052.5768)	CC(C)=CCCC(C)C1(CCC2(C1(C)CCC3(C2=CC[CH]4(C(C)3CCC(O)C(C)(C)4)))(C))	DICCPNLDOZNSML-ZVSNHUJDSA-N	472760
&gamma;-L-glutamyl-L-cysteine		2125301	1788781	1881414	3485125	3072083	2164303	2448617	1972984	3907277	2842423	2651562	1682768	988919	3107143	2255111	3165801	2887152	2405723	2133885	1216764	3178796	2630227	2357485	2322883	1.516	(249.05371, 68855.64)(250.05644, 11429.501)(251.05325, 9817.953)(252.05754, 334.88998)(252.2251, 426.47998)(232.80217, 4036.8713)(235.05049, 148.49832)	C(S)C(C([O-])=O)NC(=O)CCC([N+])C([O-])=O	RITKHVBHSGLULN-WHFBIAKZSA-M	7059430
N-ethylsuccinimide		621387	686734	798234	889712	539237	198412	223627	259960	245968	307605	191749	151549	748073	254081	1	206273	246705	187651	277703	281639	355225	294286	275636	451493	20.987	(128.07155, 7781.227)(113.0679, 43.75)(149.06197, 24453.826)(150.06273, 2552.5574)(130.09422, 1395.268)	CCN1(C(CCC1=O)=O)	GHAZCVNUKKZTLG-UHFFFAOYSA-N	16842
castasterone		2595647	4867553	5267693	6087331	3498172	4163003	2833175	1	3053311	1868243	1919467	1666647	5805972	2293396	1030330	1750014	1809878	2322550	2949348	2994617	2145593	1964776	3610987	1310970	21.508	(446.34555, 79857.29)(447.34784, 9272.449)(448.3499, 285.4)(447.3481, 22619.467)(448.35007, 2055.9592)(484.38962, 1264.4574)(485.3875, 2548.15)(464.379, 144.63)(471.51538, 60187.332)(474.26202, 9077.572)(475.26483, 2318.6062)(475.35266, 990.61)	CC(C)C(C)C(O)C(O)C(C)[CH]3(CC[CH]4([CH]2(CC(=O)[CH]1(CC(O)C(O)CC(C)1[CH]2CCC(C)34))))	VYUIKSFYFRVQLF-YLNAYWRASA-N	133534
zymosterol		366782	698032	848696	601001	617823	736049	693760	1009249	299543	1167309	502577	748236	464867	611695	693356	893447	509500	618080	606241	300903	1059206	586126	850466	528108	13.605	(368.3359, 25202.518)(369.3392, 5423.34)(370.3419, 181.04333)	CC(C)=CCCC(C)[CH]3(CC[CH]4(C2(CC[CH]1(CC(O)CCC(C)1C=2CCC(C)34))))	CGSJXLIKVBJVRY-XTGBIJOFSA-N	92746
sophoraflavanone G		855261	782546	1	1026420	947658	859870	1076893	1100005	786602	898619	615369	1149811	300607	1243748	790569	555624	1169648	879253	544434	670380	459920	697759	572816	1	4.924	(406.17303, 4419.7026)(407.18182, 2017.8453)(408.19464, 181.76001)(408.83096, 1876.82)(411.03354, 1006.26666)(410.2002, 2710.01)(444.42203, 774.15125)(445.31836, 546.8258)(446.23126, 218.2625)(425.21112, 26194.867)(426.214, 6312.88)(427.4666, 813.99005)(428.99197, 1624.3778)(430.227, 3603.5688)(433.18292, 1602.3445)	CC(=CCC(CC1(=C(O)C=C(O)C2(C(=O)CC(OC1=2)C3(=C(C=C(O)C=C3)O))))C(C)=C)C	XRYVAQQLDYTHCL-GMTBNIFVSA-N	9910234
pratensein		595067	664877	658994	484973	798367	894736	613000	430402	492834	567612	610808	547608	480233	577347	336741	418771	634791	588058	328200	507647	612940	496725	499708	502317	1.405	(299.05588, 27304.986)(300.05716, 9140.812)(284.05273, 1084.9285)(285.99625, 406.4331)(301.06754, 15062.496)(302.07098, 4744.1934)(303.0736, 4113.1104)(304.07455, 399.395)(303.09088, 373.886)	COC3(C=CC(C1(C(=O)C2(=C(OC=1)C=C(C=C2O)[O-])))=CC(O)=3)	FPIOBTBNRZPWJW-UHFFFAOYSA-M	25201808
4-methylaminobutanoate		2113642	1390088	1069419	1225734	1162906	987890	1009818	1026446	1116181	1095440	1126814	933853	885114	1085309	1325921	1270165	1032777	948584	952237	658520	900840	819181	694739	842657	2.083	(104.07944, 47851.918)(120.08961, 9052.899)(101.0791, 2151.18)(120.11038, 2423.517)(140.06941, 38714.2)(141.0726, 1885.671)	C[N+]CCCC(=O)[O-]	AOKCDAVWJLOAHG-UHFFFAOYSA-N	1550042
5,10-methylenetetrahydropteroyl mono-L-glutamate		407373	856103	715224	730226	776962	791504	352624	318218	552114	380964	455853	245455	530363	541237	1	520115	510031	384925	248676	1	339736	278318	231555	1	5.048	(455.16022, 46729.004)(456.16333, 9660.882)(457.1651, 1100.2366)(476.20135, 25915.824)(477.20465, 5384.2266)(478.2061, 446.62582)(481.15698, 515.5075)	C4(NC1(N=C(N)NC(=O)C=1N3(CN(C2(=CC=C(C=C2)C(=O)NC(CCC([O-])=O)C([O-])=O))C[CH]34)))	QYNUQALWYRSVHF-OLZOCXBDSA-L	9548565
8-hydroxy-salvigenin		1901261	146509	148683	1	135713	179063	1	1	180139	1	1	119296	1	1	1	1	1	1	1	1	1	1	1	1	19.871	(327.08743, 15145.368)(328.09048, 2090.306)(329.0937, 794.5)(345.1181, 3242.97)(368.0835, 6708.57)	COC1(C=CC(=CC=1)C2(OC3(C(O)=C(OC)C(OC)=C(O)C(C(=O)C=2)=3)))	ZNLSNAZJVYNXLN-UHFFFAOYSA-N	3083783
\iN/isup&alpha;/sup,iN/isup&alpha;/sup-dimethyl-L-histidine\""		18200000	95100000	1	41600000	42600000	65000000	42600000	29600000	42300000	40400000	41200000	12000000	78100000	31400000	1	39600000	26000000	68900000	1	23300000	47500000	26000000	29100000	1	4.543	(184.30745, 267.666)(166.09625, 5249.117)(201.13712, 13885.744)(183.12527, 3795.8503)(188.08076, 841110.4)(189.08372, 100991.086)(190.08992, 10093.198)(191.0966, 695.455)
cocaine		3285072	1985555	3892736	4656881	2768771	4156226	4694069	4905576	6158286	2882270	3867975	1	3369772	4422003	5123983	4713624	7048178	6445001	7864952	10000000	8843598	10200000	10600000	11200000	2.528	(304.15747, 6753.122)(305.15195, 1849.7241)(289.1549, 2658.08)(306.36472, 2374.9136)(287.15274, 88960.05)(288.15594, 11479.986)(325.19296, 650.42664)(326.1967, 5806.49)(329.49512, 628.12396)(330.1487, 1449.5801)(309.2632, 2388.2156)(312.14, 6567.14)	C[N+]2([CH]3(CC(OC(C1(C=CC=CC=1))=O)C(C(OC)=O)[CH]2CC3))	ZPUCINDJVBIVPJ-LJISPDSOSA-O	21635054
formyl-CoA		317654	155902	269454	367037	402156	322820	329201	405263	428107	360039	373630	272284	323350	340064	437203	358847	208679	306747	361672	344357	323168	383395	309757	273444	26.569	(811.1077, 11715.437)(812.11, 883.04297)(814.07526, 13082.468)(815.0779, 1575.3353)	CC(C)(C(O)C(=O)NCCC(=O)NCCS[CH]=O)COP(=O)(OP(=O)(OCC1(C(OP([O-])(=O)[O-])C(O)C(O1)N3(C2(=C(C(N)=NC=N2)N=C3))))[O-])[O-]	SXMOKYXNAPLNCW-GORZOVPNSA-J	45266602
a 2-acyl-sn-glycero-3-phosphoglycerol (n-C14:1)		617204	237405	256425	479266	204691	436063	290380	236418	231394	262130	271267	177024	161464	432906	365385	215283	383020	162280	1	1	1	1	1	1	6.458	(453.2203, 2714.7795)(454.28827, 8605.205)(455.24097, 1490.2512)(440.23645, 11931.537)(441.23892, 2810.3738)(473.31564, 1628.8872)(473.76074, 2705.175)(474.2623, 11507.97)(475.2667, 7700.85)(456.253, 5726.963)(457.25302, 12202.116)(480.29764, 3674.792)	CCC=CCCCCCCCCCC(OC(COP(OCC(O)CO)([O-])=O)CO)=O	YLNFZERBQDOESE-CZHQAMEJSA-M
\(11iR/i)-dihydroartemisinic aldehyde\""		4387584	12000000	16000000	16000000	20100000	5711067	3285084	1703085	10200000	1	4540813	1	1	3946326	1528771	2389971	7583268	8958597	9129893	11200000	18800000	19700000	2889437	27400000	9.778	(220.17992, 1054785.8)(221.18298, 145054.11)(222.18497, 11803.15)(206.1835, 1805.21)
\24-alkyl sterol 1\""		1922025	1951725	1981423	2196534	1963472	2388560	1835474	1744828	1618762	1761790	1821703	1893664	1479291	2023766	1881480	1824278	1978650	1858493	1711236	1365908	2043104	1375903	1641944	1966816	16.858	(396.33444, 2304.7148)(397.33658, 580.2628)(398.35025, 30562.336)(399.35178, 9284.473)(400.35147, 520.74634)
6-deoxotyphasterol		343548	1	264907	353282	388365	790694	1	482306	544776	311106	664736	452000000	468215	1283771	1059866	803226	470000000	436000000	302000000	327000000	324000000	344000000	1	430000000	21.2586	(438.3859, 3381.7998)(416.36194, 2237430.8)(417.36453, 676083.8)(418.3679, 187317.98)(419.3703, 24105.594)(419.3802, 5917.895)(420.38324, 1370.5684)(458.42697, 274.19333)(436.40692, 8718.395)(437.4105, 1739.5354)(462.3836, 7523.178)(442.59457, 3091.1943)	CC(C)C(C)C(O)C(O)C(C)[CH]3(CC[CH]4([CH]2(CC[CH]1(CC(O)CCC(C)1[CH]2CCC(C)34))))	WPHVOXMMNSLJSF-DAWJDVIISA-N	16061346
a bacteriochlorin		772500	1469267	1734642	970326	1317415	1819821	1505887	1710897	1247427	1414903	2224569	1680094	1677004	2432235	951997	1363537	2206228	1692553	1351909	2708185	2110244	2457700	2350439	1829148	4.964	(314.15042, 39954.67)(315.1535, 6899.4976)(316.15665, 1173.0468)(317.14914, 98.835)(319.83926, 637.2783)(333.73483, 2291.8635)(338.59274, 2018.1421)(340.1525, 1510.15)	C3(=C2(C=C5(C=CC(C=C4(CCC(=CC1(C=CC(N=1)=CC(N2)=C3))N4))=N5)))	FWBFDXIBOYYUPH-DBLYXWCISA-N
\6-methoxy-3-methyl-2-iall-trans/i-octaprenyl-1,4-benzoquinol\""		180409	640609	921211	490342	367431	346273	393660	361938	549275	558407	388375	745141	1185895	638148	337013	577131	552229	575786	953414	1211503	1135156	475993	1387844	833068	27.7536	(698.5639, 950.3881)(680.5485, 261.16333)(682.5647, 20995.398)(683.5681, 8174.039)(684.57007, 1820.7656)(720.7546, 2620.219)(721.6037, 800.11993)(721.8879, 2484.079)(724.57196, 925.22)(705.0044, 14796.263)(705.8256, 7347.394)(706.61945, 2662.6624)
\quercetin 3-iO/i-rhamnoside-7-iO/i-glucoside\""		625392	2023067	3542340	2645882	2032819	2297568	3177028	3628197	1349042	2764057	1352630	2695999	1323029	2328460	3499019	3244958	2391348	2719822	939493	1522561	3987176	2060291	3296888	1508771	12.781	(611.16614, 45027.246)(612.1692, 12140.336)(613.1713, 2160.3398)(633.14734, 22237.775)(634.1504, 5774.567)(635.15265, 974.1764)(636.1621, 279.992)
peonidin		210020	222194	273675	242734	419245	399582	122954	1	157576	130460	238782	236589	121252	216558	122081	102831	207006	229926	1	153662	134201	103833	1	115635	1.395	(301.06766, 16972.928)(302.07098, 5457.026)(285.56778, 1579.9667)(284.05316, 651.005)(304.457, 635.1825)(304.9394, 566.80286)(305.0832, 728.83)(287.74255, 2000.538)(288.07492, 4810.488)(304.60406, 313.61)(306.95654, 837.92334)	COC1(C=C(C=CC=1O)C2(C(=CC3(C([O-])=CC(O)=CC([O+]=2)=3))[O-]))	XFDQJKDGGOEYPI-UHFFFAOYSA-M	25201457
3-amino-2-methylpropanoate		2846187	4551353	2099630	2733509	2624873	3124637	3137357	4014851	2901845	3319887	2892271	2863430	2234882	3213296	3274468	2734860	2991755	3831798	5041298	3067508	3754854	3233465	3247596	4302495	2.547	(103.06284, 54745.73)(104.06591, 4469.3623)(106.075676, 9728.305)(107.07893, 1834.0059)(122.09825, 1182.415)	CC(C[N+])C(=O)[O-]	QCHPKSFMDHPSNR-UHFFFAOYSA-N	25201103
decylglucoside		2509286	1	758516	1	1154510	968016	948594	1394256	1258332	1	881135	1335091	1	1234237	1	1584465	1205071	961691	1120924	1204867	1157854	1268345	1101857	1312116	4.775	(320.21503, 6017.432)(302.20758, 26101.041)(303.21027, 4117.4517)(343.2634, 8614.144)(345.2142, 10994.45)(328.10025, 8141.0923)(329.11765, 925.5372)	CCCCCCCCCCOC1(OC(C(C(C1O)O)O)CO)	JDRSMPFHFNXQRB-CMTNHCDUSA-N	54758708
4&alpha;-formyl-4&beta;-methyl-5&alpha;-cholesta-8,24-dien-3&beta;-ol		2004582	2261729	2099002	2265874	2247509	2319930	2012742	1879405	1660840	1787324	2071907	1623500	1755828	2218379	2287980	1894932	2020582	1817554	1849359	1376340	1911380	1569432	1695578	1848264	15.533	(426.3445, 11325.351)(427.3477, 2209.9587)(428.36057, 66848.164)(429.36374, 18481.664)(430.36606, 2336.9478)(453.3512, 7307.543)(454.35385, 692.5414)	CC(C)=CCCC(C)[CH]3(CC[CH]4(C2(CC[CH]1(C([CH]=O)(C)C(O)CCC(C)1C=2CCC(C)34))))	GFGANDKVOKQAGH-WKYRUEGDSA-N	22298937
\pelargonidin 3-iO/i-&beta;-D-p-coumaroylglucoside\""		183527	110907	128180	209702	1	179928	1	418240	206761	1	1	1	1	318910	256652	144794	111168	192620	187544	1	211296	1	1	1	13.811	(596.1744, 8708.162)(597.17664, 1343.4492)
1,3,5,8-tetrahydroxyxanthone		1305103	1940613	2097106	1721268	2610446	2984960	2558738	1885776	2129809	2411180	2459926	2329642	1865547	2233113	1436315	1655825	2321462	2300874	1484794	2177194	2597112	2181620	2209873	2277310	1.405	(241.01445, 102372.945)(242.01558, 32160.69)(263.04263, 5588.3364)(264.0452, 677.94)(243.60878, 10690.243)(244.61119, 8081.8784)(245.26027, 8133.942)(246.0293, 825.5334)(260.17514, 1165.3088)(284.21927, 1117.47)(285.023, 2329.6365)	C2(C=C(O)C3(OC1(C(=C(O)C=C([O-])C=1)C(=O)C(C(O)=2)=3)))	MPXAWSABMVLIBU-UHFFFAOYSA-M	25201509
ursolic aldehyde		36600000	60300000	62000000	64300000	41700000	46400000	37000000	18000000	40100000	26900000	26300000	21900000	63200000	27900000	15900000	24000000	26000000	31300000	37500000	36000000	30300000	24900000	41300000	18000000	21.672	(422.351, 1701.4)(424.37064, 1177.4961)(425.3737, 3523.09)(459.3994, 179.83)(441.3922, 2584.3)(445.3441, 1298748.8)(446.34647, 206915.05)(447.34842, 24883.078)(448.35056, 2053.9268)	CC5(C(C)[CH]2(C(C=O)(CCC3(C)(C1(C)(CC[CH]4(C(C)(C)C(O)CCC(C)([CH]1CC=C23)4))))CC5))	VLFUANNVMXKBPF-ZAPOICBTSA-N	14423521
\gibberellin Asub51/sub\""		946048	1721136	2145988	1120390	1559929	2154551	1759823	2023570	1474377	1677008	2676186	2067703	1987616	2863008	1104545	1561953	2713150	1963070	1594086	3223107	2476364	2955113	2779504	2193330	4.964	(332.49606, 7609.8696)(332.16376, 11646.338)(333.99048, 1064.9899)(314.15045, 41526.21)(315.1535, 7177.3223)(316.15662, 1209.2833)(317.14914, 102.593346)(352.78015, 3599.8694)(353.73434, 2913.0588)(354.205, 4805.396)(332.34665, 3522.331)(334.1868, 2501.83)(356.1494, 372.89178)(338.94208, 474.646)
a1-tetradec-7-enoyl-sn-glycerol 3-phosphate		495262	864098	1	1	488282	1	415137	1	506401	327180	1	1	713699	368137	489363	512805	232871	475278	1	1	473077	1	619046	1	5.319	(381.61856, 698.31995)(383.19202, 2493.365)(360.17465, 587.5871)(383.4521, 1014.15)(383.1965, 723.84)(364.93988, 3270.065)(365.19336, 2655.47)(396.21136, 8057.7124)(397.21494, 1574.9713)(379.20944, 1718.566)(401.38864, 2124.175)	CCCCCCC=CCCCCCC(=O)OCC(O)COP(=O)([O-])[O-]	ABWKYTQKHWCOFM-XITLMJRVSA-L
6&alpha;-hydroxy-castasterone		249179	184979	215824	207921	166170	150069	158537	197597	172442	1	148045	126784	155261	196941	219379	203567	171287	177981	204238	1	179520	112181	134181	150265	16.605	(472.3492, 8600.434)(473.35254, 2056.2937)	CC(C)C(C)C(O)C(O)C(C)[CH]3(CC[CH]4([CH]2(CC(O)[CH]1(CC(O)C(O)CC(C)1[CH]2CCC(C)34))))	CVXIEYXJQSRIAC-KLUYZAHOSA-N	15542699
\(iS/i)-4-amino-4,5-dihydro-2-thiophenecarboxylate\""		149505	144822	170473	103244	125668	177228	124634	104215	108653	119117	137365	144738	104228	124220	97051	100424	128589	146213	1	127896	114934	125074	120903	137227	1.41	(146.02126, 4300.0996)(145.04378, 6138.344)(147.04109, 309.205)
4-methoxy-3-indolylmethylamine		712907	966121	1	1193155	744815	694049	459717	275802	734045	338032	386614	269332	1	588562	558147	527087	363528	440124	513503	522114	397945	443062	630194	267802	4.111	(180.11124, 29569.87)(181.11366, 2713.2217)(159.09187, 14716.566)(160.09953, 172.755)(183.12451, 3576.9568)(161.1039, 571.64)(197.09618, 5202.8594)(197.1421, 5739.42)(202.09938, 15463.575)(203.1914, 1742.5421)(205.10675, 7009.673)	COC2(C1(=C(NC=C(C[N+])1)C=CC=2))	YKDYCKHEKOEVJM-UHFFFAOYSA-O	28806286
ergosta-5,7,24(28)-trien-3&beta;-ol		1922025	1951725	1981423	2196534	1963472	2388560	1835474	1744828	1618762	1761790	1821703	1893664	1479291	2023766	1881480	1824278	1978650	1858493	1711236	1365908	2043104	1375903	1641944	1966816	16.858	(396.33444, 2304.7148)(397.33658, 580.2628)(398.35025, 30562.336)(399.35178, 9284.473)(400.35147, 520.74634)	CC(C)C(=C)CCC(C)[CH]3(CC[CH]4(C2(=CC=C1(CC(O)CCC(C)1[CH]2CCC(C)34))))	ZEPNVCGPJXYABB-LOIOQLKMSA-N	10894570
15-demethoxy-&epsilon;-rhodomycinone		204071	198377	238560	373141	438409	298009	281162	1	321692	327921	326688	200966	1	349638	156292	212339	294417	278730	190079	165908	393588	231440	246915	266610	1.805	(395.0758, 10492.885)(396.07767, 1919.4146)(399.0871, 155.4)	CCC4(CC(C3(C(=C2(C(C1(C(=CC=CC=1C(C2=C(C=3C(C(=O)[O-])4)O)=O)O))=O))O))O)O	BLWHPKDCXOWBOD-GSOWBQNUSA-M	90657196
7,8-dihydroneopterin 3'-phosphate		4078466	5565795	3493457	5697420	5565460	6355884	4061263	3804221	4875842	3907997	4957444	3499608	7072603	5129320	3619443	5356844	5617343	5241189	4168073	4887824	4287724	4367154	4733398	4534135	1.552	(315.03445, 603.79)(316.04547, 181.48201)(339.06976, 2179.796)(316.04492, 661.43506)(317.0486, 137.62)(351.07825, 155928.39)(352.08115, 16980.205)(356.53287, 2326.3884)(341.03333, 1117.0253)	C1(NC2(N=C(N)NC(=O)C(N=C1C(O)C(O)COP(=O)([O-])[O-])=2))	PLSQMGZYOGSOCE-XINAWCOVSA-L	25245170
kauralexin A3		2906633	1	1	3483880	2151437	2599142	2358935	1656956	3331046	1674954	3620688	2492674	2665037	3328785	2815486	2341564	3049465	2105447	1	2383972	1	1904749	3467683	2045913	5.552	(318.2145, 14841.131)(319.33078, 45370.375)(320.2155, 7872.6064)(301.20477, 86370.414)(302.21255, 19366.451)(303.2149, 1581.255)(300.21127, 203590.12)(301.20688, 93648.586)(317.23486, 243.45001)(340.1989, 21357.855)(341.1976, 3053.924)(342.1825, 202.74)(322.19092, 2099.6616)(323.19565, 460.756)	CC1(CCCC2(C3(CCC4(CC(CCC12)3CC4C([O-])=O)))C)C=O	KVKFKHMIIMGSRS-OAATZGEPSA-M	90657502
catechol		759681	1	1	1	1	1	1	1	1	1	1	1	1	1	1	1	1	1	1	1	1	1	1	1	21.973	(128.0716, 8142.64)(113.0679, 77.74)	C1(C=CC(=C(C=1)O)O)	YCIMNLLNPGFGHC-UHFFFAOYSA-N	289
16-methoxytabersonine		385969	767794	683612	778300	387620	427131	238659	1	399769	173940	221335	1	572519	325105	362672	283874	165818	224674	256110	257499	167670	183563	334434	1	6.479	(349.1941, 15908.034)(350.1988, 3118.6357)(351.20175, 684.41)(387.24734, 124070.07)(388.24472, 550931.3)(389.24738, 78723.54)(390.2483, 15151.451)(369.2363, 19994.217)(392.72446, 4733.2646)(393.70404, 3589.3235)(394.20697, 1633.2412)(375.1927, 240.83)	CCC25(C=CC[N+]4(CCC1(C3(C=CC(OC)=CC(NC1=C(C(=O)OC)C2)=3))[CH]45))	AEXBRBWRPNGGEZ-FKBYEOEOSA-O	25201076
tryptamine		154579	428698	449358	499660	275541	674562	1	284142	159917	282428	164070	1	1	305405	133864	204928	802271	315638	534909	232157	186467	96691	358944	1	23.674	(161.10568, 54239.28)(162.10893, 3442.4011)(181.14816, 214.33499)(185.10081, 1176.9419)	C([N+])CC1(=CNC2(C=CC=CC1=2))	APJYDQYYACXCRM-UHFFFAOYSA-O	3985862
<i>N</i>-(2-chloro-4-pyridyl)-<i>N'</i>-phenylurea		388450	336601	392700	661593	551992	443139	433149	384351	710344	518019	467095	395061	437395	662887	415332	561599	503817	413618	376532	418719	541339	449401	387174	405937	1.532	(249.14865, 6433.1875)(251.72276, 206.40666)(253.0559, 120.15)(235.04985, 205.48167)(250.05643, 11769.602)(252.20132, 514.6771)(231.05174, 425.85516)(235.05063, 121.729996)(254.02719, 558.275)	C2(N=C(C=C(NC(=O)NC1(C=CC=CC=1))C=2)Cl)	GPXLRLUVLMHHIK-UHFFFAOYSA-N	93379
\7,2'-dihydroxy-4'-methoxy-isoflavanol carbocation intermediate 2\""		560981	344464	353189	598760	321966	337151	218048	238253	276768	216537	202586	1	1	263772	263613	238219	227854	276009	250975	1	1	223823	1	234672	5.218	(314.1128, 669.57)(276.12494, 3538.7349)(276.62518, 989.96)(279.1367, 757.05)(310.15982, 4346.6934)(292.13046, 6561.8105)(293.14178, 173.57999)(299.11008, 644.37665)(294.72803, 1879.9485)
tropinone		9209671	4467459	7029634	7260062	2519521	8064753	1	8185577	6580309	1	5454915	1	5240456	6988024	1	8399617	7548140	1	6632215	1	6961722	7411247	1	1	30.757	(125.10537, 426.97784)(141.11444, 13231.047)(142.11302, 578.63403)(141.1358, 105.44)(164.09853, 199.46626)(165.10027, 1328.5513)(166.1045, 36.335003)(146.08815, 16296.731)(147.09033, 1317.79)	C[N+]1(C2(CCC1CC(=O)C2))	QQXLDOJGLXJCSE-KNVOCYPGSA-O	698003
phytyl monophosphate		825956	244924	468968	1	340386	1	382705	665099	822591	327752	280372	488255	380984	331367	1	374112	1	492230	1000419	811441	452028	995203	865933	630767	16.61	(374.2546, 131.01)(356.2506, 23318.39)(357.2526, 5311.33)(358.2636, 200.54)(374.33038, 20878.2)(375.43372, 3446.552)(376.28543, 265.66666)(379.2364, 5134.3867)(380.24, 675.8025)	CC(CCCC(CCCC(C)CCCC(C)=CCOP([O-])(=O)[O-])C)C	YRXRHZOKDFCXIB-PYDDKJGSSA-L	25245113
canavaninosuccinate		402842	159328	273662	527603	443583	146603	281071	309025	232443	144866	255225	145623	278633	142076	451020	243335	113486	269363	233789	1	1	1	1	1	1.789	(291.09393, 2489.4436)(295.11133, 5253.317)(277.24283, 11658.218)(278.10257, 965.47)(279.1038, 535.91)(313.1368, 483.955)(293.89514, 558.06226)(314.0843, 2086.4)(296.07556, 12069.47)(297.15515, 821.42615)(298.0746, 1058.52)	C(ONC(=[N+])NC(CC(=O)[O-])C(=O)[O-])CC([N+])C([O-])=O	SGYMGUGIGTWWLU-ROLXFIACSA-M	91820246
quercetin		389063	370422	430594	362525	582394	543487	627251	529018	535865	730760	719556	571299	555498	586101	487329	686322	504118	628629	517132	468399	728972	553587	578252	633694	1.544	(303.03577, 237.9175)(307.00424, 1830.4011)(288.0431, 273.83)(319.06934, 18994.758)(320.07272, 1569.2299)(321.06863, 1285.6871)(305.8473, 1271.8811)(306.0639, 444.04254)	C1(C=C(O)C(O)=CC=1C2(OC3(=C(C(=O)C=2[O-])C(O)=CC(O)=C3)))	REFJWTPEDVJJIY-UHFFFAOYSA-M	46906036
pyridoxal 5'-phosphate		280075	410657	393887	266013	301401	199481	180594	146022	242540	262113	229227	148316	226294	231169	190893	386190	242175	219418	196143	156673	259298	203847	183051	173014	1.469	(233.0184, 216.94)(263.04263, 5512.748)(264.04596, 649.33496)(245.0299, 10670.001)(246.02747, 687.4553)(270.00638, 782.92)(253.9996, 1058.9994)	CC1(N=CC(=C(C=1O)C=O)COP(=O)([O-])[O-])	NGVDGCNFYWLIFO-UHFFFAOYSA-L	644168
staurosporine		495321	1674164	3664391	1231979	2263612	3170564	1038318	744195	2337659	1094698	915612	521979	5443691	1397800	1	1115758	1586512	1592835	1975438	3549470	2134051	1248456	1887864	1093691	5.672	(466.20108, 3684.6582)(467.21637, 389.40555)(448.1892, 14822.943)(449.1931, 2963.7188)(450.2053, 97338.48)(451.20758, 21864.744)(452.211, 7452.98)(484.2346, 1799.1796)(485.24515, 403.87003)(470.64026, 505.29398)(467.2197, 1523.31)(490.6988, 574.5675)(472.51807, 425.66)	CC18(OC(CC([N+]C)C(OC)1)N7(C2(C=CC=CC=2C6(C3(C(=O)NCC=3C5(C4(C=CC=CC=4N(C=5C=67)8)))))))	HKSZLNNOFSGOKW-FYTWVXJKSA-O	7048594
(S)-coclaurine		3259234	1902235	3668847	4493274	2668201	4070528	4653271	4794771	6033843	2814147	3782128	4151750	3220664	4274912	4979638	4572438	6859247	6325582	7614421	9857564	8665101	10000000	10300000	10900000	2.527	(289.1549, 2776.21)(270.8893, 1490.0575)(287.15277, 90277.164)(288.15594, 11654.109)(274.15216, 222.63335)(290.18057, 8458.647)(309.25772, 2416.9758)(294.13538, 5947.789)	C1([N+][CH](C2(C(C1)=CC(=C(C=2)O)OC))CC3(=CC=C(C=C3)O))	LVVKXRQZSRUVPY-HNNXBMFYSA-O	46878403
\2-oxindole-3-acetyl-L-aspartate\""		776887	587635	729145	1144847	703868	950025	661512	2071413	1155843	727805	465970	596092	385007	1632847	1376458	799351	748670	1109064	1114568	389661	1201468	496922	493064	652188	13.816	(287.06458, 27504.037)(288.06802, 3458.4102)(289.0704, 676.21)(322.1057, 2801.1611)
coproporphyrin III		124544	543782	358799	375799	431117	372273	1	1	172218	1	121608	1	148477	187059	1	173542	154597	1	1	1	1	1	1	1	5.049	(651.24536, 3205.16)(652.24365, 3670.0051)(653.2475, 131.92)(633.0122, 790.5078)(634.23334, 783.78796)(633.2338, 1764.46)(656.2737, 1051.5099)(677.2382, 251.00334)	C1(=C2(C=C5(C=CC(C=C4(C=CC(=CC3(C=CC(=CC(=C1)N2)N=3))N4))=N5)))	JWFCYWSMNRLXLX-UJJXFSCMSA-J	20849088
\indole-3-acetohydroximoyl-cysteinylglycine\""		2282272	4801540	4199643	3990815	2563134	2344012	1101048	524334	1096075	947553	1240561	643432	3238863	1421752	1401766	1150510	1074626	1034013	1074308	1672809	898514	1065313	1805398	726821	2.167	(354.1103, 79.47)(336.83624, 1767.914)(337.9577, 363.03857)(351.11426, 31679.977)(352.11902, 3697.5693)(353.1167, 278.24)(335.85275, 344.2175)(371.14148, 369.09335)(355.41028, 238.86945)(356.13287, 146.485)
delphinidin		389063	370422	430594	362525	582394	543487	627251	529018	535865	730760	719556	571299	555498	586101	487329	686322	504118	628629	517132	468399	728972	553587	578252	633694	1.544	(303.03577, 237.9175)(307.00424, 1830.4011)(288.0431, 273.83)(319.06934, 18994.758)(320.07272, 1569.2299)(321.06863, 1285.6871)(305.8473, 1271.8811)(306.0639, 444.04254)	C1(C(O)=C(O)C(O)=CC=1C2(C([O-])=CC3(=C([O+]=2)C=C(O)C=C([O-])3)))	JKHRCGUTYDNCLE-UHFFFAOYSA-M	25203213
1-oleoyl-2-lyso-glycerone phosphate		2389112	5431509	4505936	1	3300199	3440666	2140758	1245673	2981918	1615181	1972356	1167642	4395329	2678461	2682698	2634651	2051589	2135865	2335009	2165589	1948603	1834024	2810946	1194925	6.477	(415.389, 4160.808)(416.36636, 4258.7056)(418.2237, 912.92)(438.1186, 1474.6888)(416.22327, 3919.31)(417.90234, 436.5533)(450.26584, 1365.9)(451.26544, 119.33501)(432.25107, 57126.29)(433.25323, 11501.456)(434.25272, 1927.5919)(437.20938, 1990.0428)(438.2137, 282.75)	CCCCCCCCC=CCCCCCCCC(=O)OCC(COP([O-])([O-])=O)=O	YZKFNNQAEBNCEN-KTKRTIGZSA-L	86289257
quercetin 3-galactoside		238675	285303	348202	219400	397515	364747	484085	403562	359899	524902	521579	545348	504188	472352	397586	510496	416875	485723	366013	479992	532639	432532	500395	528072	1.52	(447.09314, 1887.99)(451.104, 4514.82)(481.12003, 15287.661)(482.12332, 2153.3755)(483.12003, 532.72833)(468.36926, 261.82877)	C(O)C1(C(O)C(O)C(O)C(O1)OC3(=C(C2(=CC=C(O)C(O)=C2))OC4(C=C(C=C(O)C(C(=O)3)=4)[O-])))	OVSQVDMCBVZWGM-DTGCRPNFSA-M	90657624
quercetin-3-rhamnoside-7-rhamnoside		921318	620087	669527	1168714	664911	987950	622360	1605830	977521	645551	1	520928	1	1674918	1136725	805885	654847	1008652	1071634	294055	1100851	413522	430898	592758	13.813	(595.17114, 23011.906)(596.17444, 6154.4)(597.17664, 998.9135)(618.1555, 2223.817)(619.15796, 406.89502)	CC5(OC(OC4(=CC2(=C(C(=O)C(=C(C1(=CC(O)=C(O)C=C1))O2)OC3(OC(C(C(C3O)O)O)C))C(=C4)[O-])))C(C(C5O)O)O)	GXLQUHPXGLZNGE-QECABUEISA-M	91820463
bis(&beta;-D-glucosyl) crocetin		683232	1	524618	250711	755016	406703	244972	1	1	317384	338485	366897	1	410091	1	226370	357237	1	1	1	1	1	1	1	31.076	(653.301, 9037.946)(654.30426, 2660.47)(655.3065, 315.715)	CC(=CC=CC=C(C)C=CC=C(C)C(=O)OC1(C(C(C(C(O1)CO)O)O)O))C=CC=C(C)C(=O)OC2(OC(C(C(C2O)O)O)CO)	QBZWPZHDUZGTLS-IIDMIUPYSA-N	25244294
1-18:3-2-18:2-monogalactosyldiacylglycerol		7927649	6482161	2958743	2688153	6785367	7412156	1157167	1989608	2018039	3116297	1784244	1442148	4016707	5725046	3029246	5051473	3073130	1761956	1	1	1574017	1	1	1303705	27.348	(777.01215, 1272.0741)(777.54785, 783.41754)(762.5936, 3103.2102)(764.3756, 4677.702)(764.5418, 9013.47)(781.2932, 7611.8325)(783.3506, 6416.412)(783.5731, 4793.075)(762.5437, 3311.18)(764.5447, 4778.05)(794.57996, 80021.33)(795.58234, 33927.258)(796.58374, 12134.771)(797.5835, 2838.5762)(778.5738, 3669.6775)(780.8567, 5383.98)(782.29034, 10594.14)(782.5733, 13327.0)(799.53394, 12343.116)(800.538…	CCC=CCC=CCC=CCCCCCCCC(OCC(COC1(OC(CO)C(O)C(O)C(O)1))OC(=O)CCCCCCCC=CCC=CCCCCC)=O	YNSRHGCGBFCDGK-ROUQBACDSA-N	90657614
(3Z,6Z)-nonadienal		192811	1058483	364009	467921	444703	696551	405885	271492	442476	386678	395525	1	844875	322729	205870	396313	233989	688536	546712	217592	475654	241718	267128	527179	4.544	(141.11205, 7874.9966)(140.11621, 23648.873)(123.15258, 3116.645)(125.11583, 8919.424)(139.13164, 1250.84)(143.08215, 11463.715)	CCC=CCC=CC[CH]=O	FIDBXHOCOXRPRO-CWWKMNTPSA-N	5352808
oripavine		1299751	2267820	2248405	2641431	1571997	1712708	1107147	700686	1533430	845333	1014352	521920	2081480	1194073	1157470	1264779	863806	1002753	1034113	1151071	984516	856071	1277825	679518	5.237	(300.98514, 174.3792)(303.15842, 226.17334)(283.20312, 2680.1267)(284.1462, 5139.3276)(285.1472, 13308.508)(303.66156, 403.08167)(304.163, 79.13)(283.59146, 1806.3699)(284.7045, 5123.45)(285.2969, 4764.753)(286.1531, 5574.0483)(321.19083, 2428.371)(298.1678, 20881.791)(326.14526, 620.815)(306.1315, 1621.842)(308.1403, 137.25)	C[N+]4(CCC35(C1(C(OC)=CC=C(C(CC2(=CC=C(O)C(O1)=C23))4)5)))	ZKLXUUYLEHCAMF-UUWFMWQGSA-O	25246094
2&alpha;-hydroxytaxusin		2415201	3001807	2699536	3273999	2114858	1	1	1	1741654	1	1	1	2756178	1383532	1	1640035	1	1	1067684	1092977	955242	947177	1251038	684470	6.142	(520.26605, 8051.382)(521.2691, 1121.108)(522.262, 647.8333)(523.2472, 46.41)(502.2541, 3856.7827)(503.26395, 651.972)(504.27005, 4082.48)(505.2746, 35.92)(522.29736, 397.27597)(544.4658, 698.4)(545.40765, 782.1842)(546.6314, 1937.3944)(547.60895, 154.27667)(527.18945, 1868.9329)(528.18964, 1709.0793)(529.7253, 1202.4518)(530.2582, 3407.1558)	C=C1(C(CCC2(C)(C(C(C3(=C(C)C(CC(C(O)C12)C(C)(C)3)OC(C)=O))OC(C)=O)OC(C)=O))OC(C)=O)	SCJZVZRWMAAWIK-BIQSHTGTSA-N	90658264
1-18:3-2-18:3-monogalactosyldiacylglycerol		76900000	83000000	53800000	39900000	98700000	80700000	30000000	39700000	22900000	48500000	33800000	41100000	45300000	1	50900000	55500000	47400000	27600000	22200000	16900000	24800000	9127166	16700000	23400000	26.954	(774.80054, 1549.7699)(777.2105, 1567.9283)(780.5487, 3415.02)(761.817, 16859.885)(762.5309, 23297.781)(775.5376, 8333.896)(776.5418, 3811.4329)(777.5323, 994.74335)(760.18024, 11459.359)(792.56573, 968090.25)(793.56903, 459070.88)(794.5715, 132501.73)(795.5734, 25964.922)(796.5759, 4888.847)(778.57043, 3397.056)(797.52014, 114189.664)(798.5231, 51541.277)(799.52606, 13907.371)(800.5302, 2513.442…	CCC=CCC=CCC=CCCCCCCCC(OCC(COC1(OC(CO)C(O)C(O)C(O)1))OC(=O)CCCCCCCC=CCC=CCC=CCC)=O	QUZHZFAQJATMCA-QAZQWDDOSA-N	21582567
D-tryptophan		41700000	5595279	1	5130682	5451375	5243493	4825518	4588794	4512588	4448166	4715531	4937329	5045124	1	5416858	4696513	4930664	5116668	4922220	4843148	4310658	4232249	4456493	4092166	20.374	(205.0958, 129078.16)(206.09955, 15961.488)(207.10242, 762.942)(187.08397, 14620.19)(204.11226, 810.6549)(231.09084, 267.26144)(213.08061, 2810.6501)	C2(NC1(C=CC=CC=1C(CC([N+])C(=O)[O-])=2))	QIVBCDIJIAJPQS-SECBINFHSA-N	6923517
\(-)-medicarpin-3-iO/i-glucoside-6\"-malonate\""		1581069	491097	628618	619555	694658	680440	682153	579386	643081	638269	695182	663810	641470	758005	866791	683302	742922	776576	700771	617488	648842	558251	674016	638954	26.346	(519.1447, 473.048)(520.1463, 594.21)(536.17194, 24777.545)(537.1726, 11542.481)(538.17035, 7620.608)
\menaquinol-i7/i\""		512276	857230	929782	1002487	603648	495762	127001	1	180054	397056	1	1	540693	178576	1	535039	1	1	995012	446619	991831	1	491529	1	26.7	(652.518, 1119.988)(653.7186, 665.312)(654.5161, 1718.782)(632.49054, 3705.376)(633.49664, 1314.3466)(656.5342, 9160.13)(657.5373, 3034.62)(633.5034, 4225.5)(669.08325, 2556.2249)(669.5525, 849.9454)(654.5507, 66.395004)(674.4426, 3453.0718)(675.5068, 1121.241)(676.51337, 3268.8616)(677.51807, 715.30505)(659.4981, 804.5267)
L-iditol		8168655	10000000	8292469	7732350	8121249	8574417	6833022	6687989	6940038	7198170	6991738	6792393	6765258	6691288	7622179	7460978	6492248	7198366	6124073	6038757	6711482	6457195	6611312	6194598	9.622	(186.0875, 35.445)(183.08766, 52917.703)(184.09125, 3527.2517)(185.09564, 56.265556)(167.08083, 573.932)(168.083, 106.48)(201.11388, 40334.848)(202.11717, 54.432)(207.0749, 218.65)	C(C(C(C(C(CO)O)O)O)O)O	FBPFZTCFMRRESA-UNTFVMJOSA-N	5460044
\isn/i-2-C16:0-DCA-LPA\""		1222380	1892565	1533638	1246702	1599286	2069068	1456441	1820886	1210815	2324739	1611616	1876531	1277013	1881100	931875	1431230	2107809	1857457	1330264	1422502	1585686	1654767	1713918	2183714	7.888	(441.2074, 453.65)(419.18237, 39099.023)(420.18478, 7141.899)(421.18555, 440.01)(441.63745, 297.08643)(460.1628, 16425.318)(460.2463, 8910.88)(439.7289, 377.07504)(461.1879, 2851.6223)(462.1854, 13793.603)(463.189, 2626.9053)(465.2015, 443.96777)(443.1781, 15183.483)(444.67722, 40770.55)(445.6805, 7889.545)(446.18213, 2670.4766)
petroselinate		356030	1	167689	269233	162779	201404	192215	245064	1	272619	1	156909	1	198825	219417	248733	261860	244583	321178	388309	523249	405457	401634	494694	21.032	(309.25143, 29359.365)(264.24237, 9229.539)(265.2616, 407.89)(281.2488, 7421.162)(299.2846, 1092.84)(282.2582, 4483.59)(287.2315, 80087.8)(288.23465, 14076.586)(291.24063, 11252.963)(284.13687, 815.80426)	CCCCCCCCCCCC=CCCCCC([O-])=O	CNVZJPUDSLNTQU-SEYXRHQNSA-M	5461010
\phosphatidylglycerophosphate (dioctadec-9-enoyl(Z))\""		5153907	8906866	7738018	6186662	5467894	7357816	7238061	267605	3192908	170977	4051897	473956	149540	7333301	388931	3437010	3507679	3266928	661862	518573	763386	603964	770617	767427	20.8324	(795.47, 4354.733)(797.4372, 17255.93)(798.4412, 4176.74)(778.627, 4859.3013)(781.0939, 3798.292)(782.08887, 5847.5254)(782.7065, 11799.884)(783.4209, 16995.834)(796.4275, 39823.44)(797.4325, 16644.875)(798.45135, 9757.099)(799.45825, 1892.781)(800.4867, 193.01)(778.7102, 5692.7896)(779.95245, 1866.3436)(781.4249, 2206.045)(783.4254, 2622.835)(783.421, 6889.17)(784.4246, 1184.6)(816.47235, 112.19…
\iN,N/i-dihydroxy-L-isoleucine\""		1907979	2980028	2888058	2630710	2935653	2526522	1132050	776396	2075020	1435237	1855278	919329	2335551	1359950	795869	1521014	1385669	1719225	858099	1806329	1839525	1745027	1640593	1205271	4.232	(164.08101, 691.0845)(146.06938, 22800.883)(147.07358, 3013.3716)(149.9583, 10283.539)(150.0837, 11398.56)(180.11119, 35542.137)(181.11348, 3297.1091)(162.0998, 172.48)(169.05916, 357.09)
\gibberellin Asub14/sub-aldehyde\""		3140216	2254772	3388458	1702481	3476343	3748514	2947357	274318	1	2596987	1819794	1	2530428	1	2076771	2637076	301224	2289831	751875	286515	355572	595636	303690	3904999	7.10663	(333.19656, 902.38086)(334.19666, 912.98004)(317.19315, 3725.5784)(334.77896, 3441.004)(335.2076, 2164.135)(314.1893, 113702.07)(315.19244, 15753.472)(316.19852, 3596.2874)(349.2208, 162.47)(333.8504, 4405.4316)(355.18283, 2675.5742)(357.19376, 2111.858)(337.77783, 1382.6335)(340.18546, 36793.348)(341.1889, 5181.23)
CHAPS		464868	821134	608551	815118	456415	613946	440631	1272915	377065	1256665	1126921	1123506	554108	1	772549	550973	1	1093436	279243	245468	1316961	1173909	402201	1338919	20.638	(614.3976, 291.93)(596.37665, 1498.0785)(615.95416, 13151.109)(616.9799, 5220.192)(618.4132, 1103.24)(597.9447, 2016.3109)(598.40405, 452.39108)(635.0242, 17693.236)(636.1517, 13969.164)(637.23987, 2612.8364)(636.4383, 1244.7383)(617.82117, 5514.002)(618.5245, 22458.254)(619.5257, 57734.51)(620.4222, 20355.996)(642.3858, 13481.13)(643.3862, 5606.79)(624.3787, 367.84302)(625.3897, 7973.93)	CC(CCC(NCCC[N+](C)(C)CCCS(=O)(=O)[O-])=O)[CH]4(CC[CH]2(C(C)(C(C[CH]1(C3(C)(CCC(C[CH](CC([CH]12)O)3)O)))O)4))	UMCMPZBLKLEWAF-BCTGSCMUSA-N	107670
calcitriol		601426	1	329812	289998	300286	1	272346	255936	1	267011	1	1	281325	1	286891	1	1	285688	266086	1	254542	242713	256530	242148	25.905	(422.3442, 3659.6)(435.3669, 16417.025)(436.37006, 3785.445)(437.3731, 837.71)(440.3867, 401.12)	CC(CCCC(O)(C)C)[CH]1(CC[CH]2(C(CCCC(C)12)=CC=C3(CC(CC(O)C(=C)3)O)))	GMRQFYUYWCNGIN-DRQJEBLXSA-N	5283740
26-degluco-protodioscin		1811072	1545956	890189	860944	857058	1100080	483468	563777	239450	321962	301754	266579	164535	523833	515723	283667	420525	249041	391539	493057	276157	325201	442590	240233	21.7888	(886.4903, 3819.61)(887.49835, 1025.7407)(888.5185, 240.93)(870.99274, 508.075)(871.164, 1626.6211)(873.3055, 1802.8721)(874.5065, 1047.825)(904.5254, 11253.837)(905.52716, 5372.795)(906.5288, 2153.7266)(907.5286, 677.008)(889.1312, 1227.1741)(890.1276, 898.2961)(891.7262, 2044.2262)(892.5284, 3233.04)(909.743, 3297.5344)(910.8384, 1147.3754)(911.4904, 707.96674)(892.46533, 997.00757)	CC(CO)CCC3(O)(O[CH]4(C[CH]5([CH]2(CC=C1(CC(CCC(C)1[CH]2CCC(C)(C(C(C)3)4)5)OC7(OC(CO)C(C(O)C(OC6(OC(C)C(O)C(O)C(O)6))7)OC8(OC(C)C(O)C(O)C(O)8)))))))	HTURSHLCTQHPMM-TWNJISSVSA-N	90659012
L-phenylalanine		218458	1584582	1721926	1951348	996875	1321082	643396	275605	797813	434279	576682	272538	2250485	1	355877	542350	1	596259	777867	809188	614653	525400	1119637	278497	21.085	(148.06943, 3049.5486)(150.08302, 19048.691)(183.11145, 39405.516)(165.10033, 2759.113)(166.1039, 182.67)(174.06622, 2696.6184)	C([O-])(=O)C([N+])CC1(C=CC=CC=1)	COLNVLDHVKWLRT-QMMMGPOBSA-N	6925665
2,4-diamino-6-methyl-5,3'-(3-nitrophenoxy)prop-1'-yloxypyrimidine		214587	1	1	1	1	1	1	323627	1	222260	1	223732	165929	419246	146393	338957	218602	178600	1	252940	1	1	279364	243625	17.367	(343.1907, 123.19)(326.18335, 2860.6367)(326.12576, 37777.945)(327.12735, 8582.532)(328.12848, 255.64499)	CC2(=C(OCCCOC1(C=C([N+](=O)[O-])C=CC=1))C([N+])=NC([N+])=N2)	KYIVIUPDTCMOIN-UHFFFAOYSA-P	90657983
\benzyl 6-iO/i-&beta;-iD/i-apiofuranosyl-&beta;-iD/i-glucopyranoside\""		300280	327594	266460	210100	267091	372320	246559	1	203065	410887	267597	316388	210605	311608	1	236086	405812	323107	1	230179	257861	282282	284382	378055	7.89	(402.14865, 649.3812)(403.15146, 276.3633)(404.41635, 269.82874)(406.1739, 92.19)(420.18472, 8053.7344)(421.18573, 454.95816)(429.1477, 922.67)
<i>trans</i>-5-O-(4-coumaroyl)shikimate		210020	222194	269750	242734	419245	399582	118839	1	136402	123014	234889	236589	121118	216669	121891	113426	217793	246627	1	1	160596	110048	1	131298	1.394	(301.0677, 16900.979)(302.07098, 5393.393)(304.4819, 616.90466)(305.20786, 1489.0762)(305.0832, 728.83)(337.11688, 331.155)	C(OC1(C(O)C(O)C=C(C([O-])=O)C1))(=O)C=CC2(C=CC(O)=CC=2)	GVECSFFLZYNEBO-PDXJTRCTSA-M	25245116
pseudooxynicotine		155004	428698	423668	496441	273220	672232	1	270443	159091	274423	259548	1	1	305742	205483	210305	792401	320766	518914	231785	195106	92162	353307	1	23.674	(183.12701, 17149.91)(161.10568, 52401.832)(162.10893, 3281.856)(182.13307, 2665.5308)(181.14816, 214.33499)(204.11221, 1850.4485)(185.10088, 1210.6394)	C[N+]CCCC(=O)C1(C=CC=NC=1)	SGDIDUFQYHRMPR-UHFFFAOYSA-O	25200643
\pyropheophorbide ia/i\""		1979296	5155340	4131580	4213102	4363288	4326849	1700110	1465048	1868804	1902502	1795349	1510964	3015871	1638394	1251373	1827823	2727953	1986147	1352448	1679202	1889331	1391367	1867136	2193242	7.288	(537.2701, 629.7237)(519.5123, 445.78754)(520.263, 774.3)(534.261, 22676.174)(535.2639, 5521.0586)(536.2675, 1291.6333)(518.4606, 397.55)(520.2642, 1283.2567)(534.2808, 4142.3267)(560.2582, 932.9358)(540.2426, 21810.38)(539.2392, 10512.394)(540.2416, 1761.1183)
multiflorenol		5734992	528139	1	419148	407034	386938	1	1	1	1	1	1	1	1	1	1	1	355118	307302	1	1	1	1	295342	23.463	(408.37628, 20066.48)(409.37955, 4326.948)(410.3816, 3506.13)(449.381, 191.48)(433.8704, 305.62375)(436.38226, 310.31198)	CC1(C)(CCC2(C)([CH](C1)C3(C)(C(C)(CC2)C4([CH](CC3)C5(C)([CH](CC=4)C(C)(C)C(O)CC5)))))	ZDFUASMRJUVZJP-GIIHIBIBSA-N	12312990
\gibberellin Asub98/sub\""		558589	826510	889451	791777	780373	705287	257545	1	590047	336002	452514	1	664977	352860	1	376655	411199	464905	246920	595541	541165	560602	466119	393962	4.23	(363.7062, 1928.0472)(365.17944, 96.17)(365.39078, 4381.831)(348.18402, 2572.698)(350.09204, 1299.2034)(350.9866, 4735.846)(381.61676, 770.223)(365.46353, 1847.8774)(386.17072, 1842.7781)(387.1836, 375.04)(368.16025, 7511.0493)(369.43378, 913.45355)(370.16394, 239.96)
hederagenin		382779	1	215824	211946	160799	155228	1	203269	178171	1	148045	130761	1	205049	228514	203328	171287	177369	211122	1	190921	111896	139180	145396	16.604	(472.3493, 8451.106)(473.35254, 2048.2695)(458.3523, 3735.3547)(459.35428, 332.29752)(454.3473, 3114.53)	CC5(CCC4(CCC1(C(=CC[CH]2(C1(CC[CH]3(C2(CCC(C(CO)(C)3)O)C))C))[CH]4C5)C)C([O-])=O)C	PGOYMURMZNDHNS-MYPRUECHSA-M	25201740
7&beta;-hydroxytaxusin		2415201	3001807	2699536	3273999	2114858	1	1	1	1741654	1	1	1	2756178	1383532	1	1640035	1	1	1067684	1092977	955242	947177	1251038	684470	6.142	(520.26605, 8051.382)(521.2691, 1121.108)(522.262, 647.8333)(523.2472, 46.41)(502.2541, 3856.7827)(503.26395, 651.972)(504.27005, 4082.48)(505.2746, 35.92)(522.29736, 397.27597)(544.4658, 698.4)(545.40765, 782.1842)(546.6314, 1937.3944)(547.60895, 154.27667)(527.18945, 1868.9329)(528.18964, 1709.0793)(529.7253, 1202.4518)(530.2582, 3407.1558)	C=C1(C(CC(O)C2(C)(C(C(C3(=C(C)C(CC(CC12)C(C)(C)3)OC(C)=O))OC(C)=O)OC(C)=O))OC(C)=O)	CNURLWAZNDLNMK-LTCCIHRASA-N	90659125
steviolmonoside		5570759	11400000	9610467	10300000	7557048	7164580	3697328	2509615	5889270	2526381	4377047	2368354	8555812	5333121	5500260	5593635	4177578	4474518	3909774	4554476	4539310	4110665	5634350	3453650	5.189	(462.26254, 86164.516)(463.2653, 15769.652)(464.26624, 3247.455)(465.2592, 178.77165)(499.30298, 624.8433)(486.3074, 347.21002)(504.6034, 1451.0817)(505.60327, 4820.9575)(506.60254, 9298.706)(507.2711, 2073.9375)(508.27197, 285.006)(485.96207, 1034.0212)(487.37753, 7151.9478)(488.38086, 9452.021)(489.38052, 3017.3677)(490.25845, 3693.251)	C=C1(CC35(CC1(OC2(OC(C(O)C(O)C(O)2)CO))CC[CH](C4(C)(CCCC(C([O-])=O)(C)[CH](CC3)4))5))	QSIDJGUAAUSPMG-CULFPKEHSA-M	10140674
\iN/i-hydroxy-L-isoleucine\""		650517	2241064	2534981	2638257	1	1801855	1	271918	1648421	283962	267354	285578	2909282	293708	294310	291009	310363	293855	237485	280939	318041	253888	1693463	267040	26.5543	(149.08672, 4979.424)(129.34782, 7662.6035)(147.08998, 10816.423)(148.09247, 716.50494)(129.07883, 4196.598)(146.10405, 143.945)
4-guanidinobutanoate		2922934	1	2516570	1	2384007	1	2930317	2174060	2333690	2778206	2825825	2873662	2525776	2871599	2385026	2503248	2881764	2799944	2163097	2595658	1673317	2786470	2537810	2558635	2.206	(151.1054, 48235.203)(128.08003, 1718.34)(163.12129, 4777.634)(145.10992, 4887.567)(168.07474, 14257.214)(169.07828, 85.869995)(150.0646, 48151.105)(151.06792, 3795.108)	C([O-])(=O)CCCNC(=[N+])N	TUHVEAJXIMEOSA-UHFFFAOYSA-N	25200642
diethylpyrocarbonate		713339	882059	125358	695572	157305	366374	1	367180	438823	1	1	1	368258	222194	707242	430191	252337	405438	2248603	1	1	366955	166564	334926	1.542	(166.06259, 347.316)(145.04381, 3815.2053)(146.04507, 285.21335)(165.06415, 726.02734)(147.05287, 236.29202)(182.09085, 1760.2247)(183.09395, 305.065)(164.58397, 1476.89)(185.0423, 15472.87)(186.04611, 1002.8725)(187.04123, 1458.13)(167.25378, 1353.6345)	CCOC(OC(OCC)=O)=O	FFYPMLJYZAEMQB-UHFFFAOYSA-N	3051
L-glutamate-5-semialdehyde		1	428466	1	301662	221700	311819	372766	431065	353989	308418	343744	284737	354369	317746	373406	369886	341758	523834	680293	450614	518815	495979	504251	601842	2.562	(131.05836, 10650.868)(132.0612, 133.02)(133.06982, 4424.67)(134.06935, 414.1)(116.060165, 1123.8405)(156.0499, 828.1875)	C(CC([N+])C([O-])=O)[CH]=O	KABXUUFDPUOJMW-BYPYZUCNSA-N	49791979
androstan-3&alpha;,17&beta;-diol		1	141090	202867	255001	272731	295817	1	171998	243237	286887	179730	149036	120824	150734	173084	154052	239242	338186	118626	120718	151534	132924	190189	598489	21.692	(296.84195, 29890.332)(297.2511, 35210.582)(279.24133, 71246.72)(293.24808, 8951.09)(294.2507, 273.375)(313.2815, 2092.9229)	CC24(CCC(O)CC(CC[CH]1([CH]3(CCC(O)C(C)(CC[CH]12)3)))4)		440143
(12Z,15Z)-9,10-epoxyoctadeca-12,15-dienoate		1	16600000	1	1	1	1	1	1	1	1	1	1	1	1	1	1	1	1	13500000	14200000	13200000	12200000	13900000	16100000	24.53	(297.23047, 3009.4314)(298.2331, 742.96)(276.20975, 175417.61)(277.21487, 20898.713)(278.22406, 846.6484)(279.2191, 136.45)(311.2473, 407808.5)(312.2501, 91932.73)(313.25317, 10255.9375)(314.2543, 664.65424)(293.23538, 25278.6)(294.239, 4988.2803)(295.236, 1826.2975)(319.2134, 240629.47)(320.2161, 33556.473)(321.21576, 5952.121)(301.2033, 295896.06)(302.20615, 39744.07)	CCC=CCC=CCC1(OC1CCCCCCCC(=O)[O-])	JTEGNNHWOIJBJZ-ZJSQCTGTSA-M	52940134
caffeoylserotonin		1	1	1	1	1	1	119470	231335	1	276690	140681	103665	1	151516	135661	113394	1	130735	1	125754	160547	1	126221	118956	14.339	(321.1196, 5009.72)(360.1707, 221.86)(339.131, 6071.14)	C(NC(=O)C=CC1(=CC=C(O)C(O)=C1))CC2(=CNC3(C=CC(O)=CC2=3))	YXKFALZVRFVXFA-QHHAFSJGSA-N	16659826
cyclooctat-9-en-7-ol		1	9870741	17400000	19600000	24200000	18400000	30600000	44600000	37200000	44000000	25900000	31500000	16700000	33600000	29100000	38000000	38300000	26400000	40400000	35500000	47700000	37000000	32300000	57300000	21.357	(295.23727, 1116897.6)(296.2402, 203031.78)(297.2438, 24015.938)(298.24652, 3015.0823)	CC(C)C1(CCC3(C)(C1=CCC(O)(C)[CH]2(CCC(C)[CH]2C3)))	JEGYHIKVYHOKQY-PNDCXJIESA-N	86289538
\iN/i-ethylmaleimide\""		1	1101355	387769	477905	449697	694014	415148	289668	454042	390340	421845	1	826439	335849	192126	404419	249121	692152	573863	199649	493809	256653	279495	531108	4.545	(130.05879, 8053.1577)(143.0821, 11021.784)(129.01245, 910.5919)(129.0796, 2376.76)
\benzyladenine-7-iN/i-glucoside\""		1	1	1	1	1	1	588951	623831	413414	462245	776811	672034	1	610864	552098	474863	547860	489427	1	473014	624921	526822	460109	699401	15.265	(387.15265, 9888.361)(388.1564, 1213.8237)(371.15808, 91.085)
\2-heptyl-4(1iH/i)-quinolone\""		1	1	324571	1	329508	405441	479227	1	293643	312541	363660	295414	232033	260253	418764	524182	537321	343593	316340	433508	396098	481167	312446	437697	7.274	(228.91354, 16385.934)(230.0664, 13668.031)(230.16666, 13629.76)(268.4923, 5475.6665)(226.16164, 698.535)(247.17531, 34485.473)(248.33936, 8685.483)(249.94385, 2400.218)(243.38452, 33760.773)(244.1836, 6745.6143)
6-oxocampestanol		1	466000000	1	1	1	1	1	427000000	1	1	1	453000000	1	1	1	1	1	437000000	303000000	328000000	325000000	344000000	396000000	431000000	16.847	(416.3624, 5820350.0)(417.36523, 1757113.0)(418.368, 256251.0)(419.37027, 23989.016)(398.35025, 31928.803)(399.35187, 9745.057)(400.3515, 506.31592)	CC(C)C(C)CCC(C)[CH]3(CC[CH]4([CH]2(CC(=O)[CH]1(CC(O)CCC(C)1[CH]2CCC(C)34))))	NBJZGNFIZZWBOJ-JSHJXQBASA-N	16061347
(6&alpha;)-hydroxycampestanol		1	122630	219299	277960	254725	183254	236624	241651	264987	237152	230909	214847	288445	259057	257815	261371	254703	229582	212906	217554	224679	246040	230506	266624	24.812	(419.3809, 13460.659)(420.38452, 2785.0684)(400.36426, 996.25)(445.03525, 4414.575)(428.3698, 1030.668)	CC(C)C(C)CCC(C)[CH]3(CC[CH]4([CH]2(CC(O)[CH]1(CC(O)CCC(C)1[CH]2CCC(C)34))))	XOCKKQKIUYNBRG-XYCVKZCMSA-N	16061348
\1-18:1-lysophosphatidylethanolamine\""		1	1	1	1	1	1	529961	579559	1	481557	533119	574453	1	592378	441916	380702	637273	626150	552856	732185	740308	692433	757737	872067	5.453	(502.294, 12214.821)(503.295, 2432.0593)
cathasterone		1	1	1108315	1	1549332	2640027	1	3822745	2304154	2626740	3506228	1	2561877	5781720	4910072	3534056	5569834	1	8242720	6036330	1	7849445	1	10100000	24.327	(438.3836, 3681.4048)(414.34525, 12887.584)(415.34814, 2987.4338)(438.38528, 3749.8987)(416.36105, 99238.79)(417.36407, 27077.695)(418.36685, 3106.4119)(419.37146, 320.56836)(452.2755, 2035.2844)(453.4043, 181.21)(436.3979, 756.63934)(458.3589, 593.02)(439.3499, 4196.0312)(440.35312, 941.735)(441.3557, 72.09)(442.3573, 74.87)	CC(C)C(C)CC(O)C(C)[CH]3(CC[CH]4([CH]2(CC(=O)[CH]1(CC(O)CCC(C)1[CH]2CCC(C)34))))	JSVPGVHCEQDJCZ-VGEHDTSWSA-N	15341086
4-methyl-2-oxopentanoate		1	1	1	1	1	1	263504	275641	1	300110	283637	277557	1	1	290083	290411	304054	288469	246679	280939	302924	259752	1	248879	28.849	(130.05885, 11513.993)(131.05869, 404.53433)(147.09004, 9149.494)(148.09213, 617.7514)(129.0793, 100.59)	CC(C)CC(C([O-])=O)=O	BKAJNAXTPSGJCU-UHFFFAOYSA-M	3527278
2-&omega;-hydroxy-C22:0-LPA		1	1	1	1	499083	697213	500067	402390	1	442014	408431	366234	1	521604	448831	487962	494497	532034	572919	1	461017	411424	496034	312085	22.517	(512.9018, 4264.097)(509.328, 2633.94)(493.3206, 14032.49)(511.01703, 2175.8945)(514.53345, 6678.5264)(514.3315, 2618.38)(515.3383, 7908.42)(492.44666, 4633.195)(493.44708, 13710.455)(494.3275, 3752.1863)(530.7212, 3225.8965)(531.3695, 4477.451)(509.28406, 4188.5947)(511.74408, 1443.5789)(512.34656, 1675.26)(535.3181, 1334.2585)(517.3015, 1545.4011)(518.31165, 915.10004)	C(O)CCCCCCCCCCCCCCCCCCCCC(=O)OC(COP([O-])(=O)[O-])CO	JTGVYOAJURQLDS-XMMPIXPASA-L	90659233
pyrethrin I		1	1	1	250296	1	596908	1156385	1211565	701918	1067714	1135890	1382995	198951	1326968	1020825	776746	460950	379420	402124	379642	312515	291564	477096	206951	6.89292	(329.0085, 22551.77)(329.21002, 3107.619)(314.2074, 5239.455)(332.68445, 4307.485)(332.72162, 5844.66)(314.28323, 4278.8)(314.58456, 8374.114)(315.217, 11302.92)(316.2201, 12473.77)(346.2415, 7493.404)(347.24387, 1124.4099)(328.62714, 44622.13)(329.22968, 14420.288)(351.4429, 3469.0374)(352.44485, 1365.0516)(354.19458, 2113.75)(333.33893, 2341.0532)(334.19122, 738.48)	C=CC=CCC2(=C(C)C(OC(=O)C1(C(C1(C)C)C=C(C)C))CC(=O)2)	ROVGZAWFACYCSP-VUMXUWRFSA-N	5281045
&alpha;,&alpha;-trehalose		1	1	659691	600157	1	1	493941	572235	554758	321751	1	528916	489502	499678	579829	1	1023927	676395	831654	1430267	892791	1269073	1346056	1378097	2.516	(344.7892, 590.8467)(343.1276, 223.86)(324.10486, 13484.855)(325.11047, 1114.5806)(326.10477, 570.135)(346.1356, 60.22)(328.1212, 2914.2966)(361.65356, 470.535)(346.3127, 445.7717)(349.0993, 568.05)	C(C1(OC(C(C(C1O)O)O)OC2(C(C(C(C(O2)CO)O)O)O)))O	HDTRYLNUVZCQOY-LIZSDCNHSA-N	7427
a tetradecenoate(n-C14:1)		1	1	1	1	2556988	1	4849883	1	2497626	1231135	821099	2348221	1	2298080	1	1	1	1	1	1865604	1568616	1	2149610	1842438	21.064	(229.29599, 10369.694)(243.22017, 3258.15)(244.2275, 366.23837)(248.17694, 33262.332)(230.1668, 40782.027)	C=CCCCCCCCCCCCC([O-])=O
2'-deoxycytidine		1	1	1	910236	775322	801583	437858	1	923653	468066	564430	1	1	632837	585606	774185	652220	714314	742293	782413	846367	722193	841251	721181	2.838	(210.08548, 1284.4432)(231.09727, 211.63126)(245.67934, 3225.274)(249.13477, 9176.586)(250.1394, 29350.54)(227.11305, 6936.199)(228.11348, 506.6991)	C1(=CN(C(=O)N=C(N)1)C2(CC(O)C(CO)O2))	CKTSBUTUHBMZGZ-SHYZEUOFSA-N	13711
[truncated: 788 more rows]
